# Supplementary material for: Evaluation of knowledge, attitude and practice towards cystic echinococcosis among undergraduate students in China
Source: PLoS One. 2025 Apr 11;20(4):e0321399. doi: 10.1371/journal.pone.0321399 (PMC11990511; doi:10.1371/journal.pone.0321399)
Supplement: S1 File — S1 Appendix. STROBE Statement. S2 Appendix. Questionnaire of knowledge, attitudes, and practice of echinococcosis. S3 Appendix. The anonymized dataset of this study. (ZIP) [file pone.0321399.s001.zip]

Archive with 3 entries (3 files):
- S1 Appendix.pdf
- S2 Appendix.pdf
- S3 Appendix.xlsx
