# Supplementary material for: Evaluation of knowledge, attitude and practice towards cystic echinococcosis among undergraduate students in China
Source: PLoS One. 2025 Apr 11;20(4):e0321399. doi: 10.1371/journal.pone.0321399 (PMC11990511; doi:10.1371/journal.pone.0321399)
Supplement: S1 File — S1 Appendix. STROBE Statement. S2 Appendix. Questionnaire of knowledge, attitudes, and practice of echinococcosis. S3 Appendix. The anonymized dataset of this study. (ZIP) [file pone.0321399.s001.zip › S3 Appendix.xlsx]

## Sheet: knowledge
Data of Knowledge
ID	Q1Gender,1=male,2-female	Q2Age,1=17to20Y,2=more than20Y	Q3Nationality,1=Han,2=Ethnic minority	Q4Grade level,1=Lower-year,2=Upper-year	Q5Living expenses,1=low2000Y,2=more2000Y	Q6 Specializations,1=Nonmedical,2=medical	Q7Residence,1=Urban,2=Rural	Q8	Q9	Q10	Q11	Q12	Q13	Q14	Q15	Q16	Q17	Q18
1	1	1	1	1	1	1	1	TURE	TURE	TURE	TURE	TURE	TURE	FALSE	TURE	TURE	TURE	TURE
2	1	1	1	1	1	1	1	FALSE	FALSE	FALSE	TURE	FALSE	FALSE	FALSE	FALSE	FALSE	FALSE	FALSE
3	1	1	1	1	1	1	1	FALSE	TURE	TURE	TURE	TURE	TURE	FALSE	TURE	TURE	TURE	TURE
4	2	1	1	1	1	1	1	FALSE	TURE	TURE	FALSE	FALSE	FALSE	FALSE	FALSE	FALSE	FALSE	FALSE
5	1	2	1	2	2	2	1	TURE	TURE	TURE	FALSE	FALSE	FALSE	FALSE	FALSE	FALSE	FALSE	FALSE
6	2	1	1	1	1	1	1	FALSE	FALSE	FALSE	FALSE	FALSE	FALSE	FALSE	FALSE	FALSE	FALSE	FALSE
7	2	2	1	1	1	1	1	FALSE	FALSE	FALSE	FALSE	FALSE	FALSE	FALSE	FALSE	FALSE	FALSE	FALSE
8	1	1	1	1	1	1	1	FALSE	FALSE	TURE	TURE	TURE	TURE	FALSE	FALSE	FALSE	FALSE	TURE
9	2	1	1	1	1	1	2	FALSE	FALSE	FALSE	FALSE	FALSE	FALSE	TURE	FALSE	FALSE	FALSE	FALSE
10	1	1	1	1	1	1	2	FALSE	FALSE	FALSE	FALSE	FALSE	FALSE	FALSE	FALSE	FALSE	FALSE	FALSE
11	1	2	1	1	1	1	2	TURE	TURE	TURE	TURE	TURE	TURE	FALSE	TURE	TURE	TURE	TURE
12	2	1	1	1	1	1	2	FALSE	TURE	TURE	TURE	TURE	TURE	FALSE	TURE	FALSE	TURE	TURE
13	2	1	1	1	1	1	2	TURE	TURE	TURE	FALSE	TURE	TURE	FALSE	TURE	TURE	TURE	TURE
14	1	1	1	1	1	1	2	FALSE	FALSE	TURE	TURE	TURE	TURE	FALSE	TURE	FALSE	FALSE	FALSE
15	2	1	1	1	1	1	2	FALSE	FALSE	FALSE	FALSE	FALSE	FALSE	FALSE	FALSE	FALSE	FALSE	FALSE
16	2	1	1	1	1	1	2	FALSE	FALSE	FALSE	FALSE	FALSE	FALSE	FALSE	FALSE	FALSE	FALSE	FALSE
17	1	1	1	1	1	1	2	FALSE	FALSE	TURE	FALSE	FALSE	TURE	FALSE	FALSE	TURE	TURE	TURE
18	2	1	1	1	2	1	2	FALSE	FALSE	FALSE	FALSE	FALSE	FALSE	FALSE	FALSE	FALSE	FALSE	FALSE
19	2	1	1	1	1	2	2	FALSE	FALSE	FALSE	FALSE	TURE	FALSE	FALSE	FALSE	FALSE	FALSE	FALSE
20	2	1	1	1	1	1	2	TURE	TURE	TURE	FALSE	TURE	TURE	FALSE	TURE	TURE	TURE	TURE
21	1	1	1	1	1	1	2	FALSE	FALSE	TURE	TURE	TURE	TURE	FALSE	TURE	TURE	TURE	FALSE
22	2	2	1	1	1	1	2	FALSE	FALSE	FALSE	FALSE	FALSE	FALSE	FALSE	FALSE	FALSE	FALSE	FALSE
23	2	1	1	1	1	1	2	FALSE	FALSE	FALSE	FALSE	FALSE	FALSE	FALSE	FALSE	FALSE	FALSE	FALSE
24	1	2	1	2	1	1	2	FALSE	FALSE	FALSE	FALSE	FALSE	FALSE	FALSE	FALSE	FALSE	FALSE	FALSE
25	2	2	1	1	1	1	2	TURE	FALSE	FALSE	FALSE	FALSE	FALSE	FALSE	FALSE	FALSE	FALSE	FALSE
26	1	2	1	1	1	1	2	FALSE	FALSE	FALSE	FALSE	FALSE	FALSE	FALSE	FALSE	FALSE	FALSE	FALSE
27	2	1	1	1	2	1	2	TURE	TURE	TURE	TURE	TURE	TURE	TURE	TURE	TURE	TURE	TURE
28	2	1	1	1	1	1	1	FALSE	FALSE	FALSE	FALSE	TURE	TURE	FALSE	TURE	FALSE	TURE	FALSE
29	1	1	1	1	1	1	2	FALSE	FALSE	FALSE	FALSE	FALSE	FALSE	FALSE	FALSE	FALSE	FALSE	FALSE
30	2	2	1	1	1	1	2	FALSE	FALSE	FALSE	FALSE	FALSE	FALSE	FALSE	FALSE	FALSE	FALSE	FALSE
31	1	2	1	1	2	1	1	FALSE	FALSE	FALSE	FALSE	FALSE	FALSE	FALSE	FALSE	FALSE	FALSE	FALSE
32	2	1	1	1	1	1	2	FALSE	FALSE	FALSE	FALSE	FALSE	FALSE	FALSE	FALSE	FALSE	FALSE	FALSE
33	1	1	1	1	1	1	2	FALSE	FALSE	FALSE	FALSE	FALSE	FALSE	FALSE	FALSE	FALSE	FALSE	FALSE
34	2	1	1	1	1	1	2	FALSE	FALSE	TURE	FALSE	FALSE	FALSE	FALSE	TURE	FALSE	TURE	FALSE
35	2	1	1	1	1	1	1	FALSE	TURE	TURE	FALSE	TURE	FALSE	TURE	TURE	TURE	TURE	TURE
36	1	2	1	1	1	1	2	FALSE	FALSE	FALSE	FALSE	FALSE	FALSE	FALSE	FALSE	FALSE	FALSE	FALSE
37	2	1	1	1	1	1	2	FALSE	FALSE	FALSE	FALSE	FALSE	FALSE	FALSE	FALSE	FALSE	FALSE	FALSE
38	1	1	1	1	1	1	1	TURE	TURE	TURE	FALSE	FALSE	TURE	FALSE	TURE	TURE	TURE	TURE
39	1	1	1	1	2	1	2	FALSE	FALSE	FALSE	FALSE	FALSE	FALSE	FALSE	TURE	TURE	TURE	FALSE
40	1	2	1	1	1	1	2	FALSE	FALSE	FALSE	FALSE	FALSE	FALSE	FALSE	FALSE	FALSE	FALSE	FALSE
41	2	1	1	1	1	1	1	FALSE	FALSE	FALSE	FALSE	FALSE	FALSE	FALSE	FALSE	TURE	FALSE	FALSE
42	2	1	1	1	1	1	2	FALSE	FALSE	FALSE	FALSE	FALSE	FALSE	FALSE	FALSE	FALSE	FALSE	FALSE
43	2	2	1	1	1	1	2	TURE	FALSE	TURE	FALSE	TURE	TURE	FALSE	TURE	TURE	TURE	TURE
44	1	1	1	2	1	1	2	FALSE	FALSE	FALSE	FALSE	FALSE	FALSE	FALSE	FALSE	FALSE	FALSE	FALSE
45	2	1	1	1	1	1	2	FALSE	FALSE	TURE	FALSE	FALSE	FALSE	FALSE	FALSE	FALSE	FALSE	FALSE
46	2	1	1	1	1	1	2	TURE	FALSE	FALSE	FALSE	FALSE	FALSE	FALSE	FALSE	FALSE	FALSE	FALSE
47	1	1	1	1	1	2	1	FALSE	FALSE	FALSE	FALSE	FALSE	FALSE	FALSE	FALSE	FALSE	FALSE	FALSE
48	1	1	1	1	1	1	1	FALSE	FALSE	FALSE	FALSE	FALSE	FALSE	FALSE	TURE	FALSE	FALSE	FALSE
49	1	1	1	1	1	1	1	FALSE	FALSE	FALSE	FALSE	FALSE	FALSE	FALSE	FALSE	FALSE	FALSE	FALSE
50	2	2	1	1	1	1	2	FALSE	FALSE	TURE	FALSE	FALSE	TURE	FALSE	FALSE	FALSE	FALSE	FALSE
51	2	1	1	1	1	1	2	FALSE	FALSE	FALSE	FALSE	FALSE	FALSE	FALSE	FALSE	FALSE	FALSE	FALSE
52	2	2	1	1	1	1	2	FALSE	FALSE	FALSE	FALSE	FALSE	FALSE	FALSE	FALSE	FALSE	FALSE	FALSE
53	2	1	1	1	1	1	2	FALSE	FALSE	FALSE	FALSE	FALSE	FALSE	FALSE	FALSE	FALSE	FALSE	FALSE
54	2	1	1	1	1	1	2	FALSE	FALSE	TURE	TURE	FALSE	FALSE	FALSE	FALSE	FALSE	TURE	FALSE
55	2	1	1	1	1	1	2	FALSE	TURE	TURE	TURE	TURE	TURE	FALSE	TURE	TURE	TURE	TURE
56	1	1	1	1	1	1	2	FALSE	FALSE	FALSE	FALSE	FALSE	FALSE	FALSE	FALSE	FALSE	FALSE	FALSE
57	2	1	1	1	1	1	1	TURE	FALSE	TURE	TURE	FALSE	FALSE	FALSE	FALSE	FALSE	FALSE	FALSE
58	1	2	1	2	1	1	2	FALSE	FALSE	FALSE	FALSE	FALSE	FALSE	FALSE	FALSE	FALSE	FALSE	FALSE
59	2	1	1	1	2	1	1	FALSE	FALSE	FALSE	FALSE	FALSE	FALSE	FALSE	FALSE	TURE	TURE	TURE
60	1	1	1	1	1	1	1	FALSE	FALSE	FALSE	FALSE	FALSE	FALSE	FALSE	FALSE	FALSE	FALSE	FALSE
61	1	2	1	1	1	1	2	FALSE	FALSE	FALSE	FALSE	FALSE	FALSE	FALSE	FALSE	FALSE	FALSE	FALSE
62	1	1	1	1	1	1	2	FALSE	FALSE	FALSE	FALSE	FALSE	FALSE	FALSE	FALSE	FALSE	FALSE	FALSE
63	1	1	1	1	1	1	2	FALSE	FALSE	FALSE	FALSE	FALSE	FALSE	FALSE	FALSE	FALSE	FALSE	FALSE
64	2	1	1	1	1	1	2	TURE	TURE	TURE	TURE	TURE	TURE	FALSE	TURE	TURE	TURE	TURE
65	1	2	1	2	1	1	1	FALSE	FALSE	FALSE	FALSE	FALSE	FALSE	FALSE	FALSE	FALSE	FALSE	FALSE
66	2	2	1	2	1	1	2	FALSE	FALSE	FALSE	FALSE	FALSE	FALSE	FALSE	FALSE	FALSE	FALSE	FALSE
67	1	1	1	1	1	1	1	FALSE	FALSE	FALSE	FALSE	FALSE	FALSE	FALSE	FALSE	FALSE	TURE	FALSE
68	2	2	1	2	1	1	2	FALSE	FALSE	TURE	TURE	TURE	TURE	FALSE	TURE	TURE	TURE	TURE
69	2	2	1	2	1	1	2	FALSE	FALSE	FALSE	FALSE	FALSE	FALSE	FALSE	FALSE	FALSE	FALSE	FALSE
70	2	1	1	2	1	1	1	TURE	TURE	TURE	FALSE	FALSE	FALSE	FALSE	FALSE	TURE	TURE	TURE
71	2	1	2	2	1	1	2	TURE	TURE	FALSE	FALSE	TURE	TURE	TURE	FALSE	FALSE	TURE	TURE
72	2	2	1	2	1	1	2	FALSE	FALSE	TURE	FALSE	FALSE	TURE	FALSE	TURE	FALSE	TURE	TURE
73	1	2	1	1	2	2	2	FALSE	FALSE	FALSE	FALSE	FALSE	TURE	FALSE	FALSE	FALSE	FALSE	FALSE
74	2	2	1	2	1	1	2	FALSE	FALSE	FALSE	FALSE	FALSE	FALSE	FALSE	FALSE	FALSE	FALSE	FALSE
75	2	2	1	2	1	2	2	TURE	TURE	TURE	FALSE	TURE	TURE	TURE	TURE	TURE	TURE	TURE
76	1	1	1	2	1	1	2	FALSE	FALSE	FALSE	FALSE	FALSE	FALSE	FALSE	FALSE	FALSE	FALSE	FALSE
77	2	1	1	1	1	1	2	FALSE	FALSE	FALSE	FALSE	FALSE	FALSE	FALSE	FALSE	FALSE	FALSE	FALSE
78	2	1	1	1	1	1	1	FALSE	FALSE	FALSE	FALSE	FALSE	FALSE	FALSE	FALSE	FALSE	FALSE	FALSE
79	2	1	1	1	1	1	2	FALSE	FALSE	FALSE	FALSE	FALSE	FALSE	FALSE	FALSE	FALSE	FALSE	FALSE
80	2	1	1	1	1	1	2	FALSE	FALSE	FALSE	FALSE	FALSE	FALSE	FALSE	FALSE	FALSE	FALSE	FALSE
81	1	1	1	1	1	1	2	FALSE	FALSE	FALSE	FALSE	FALSE	FALSE	FALSE	FALSE	FALSE	FALSE	FALSE
82	2	1	1	1	1	1	2	TURE	FALSE	TURE	FALSE	FALSE	FALSE	FALSE	FALSE	FALSE	FALSE	FALSE
83	2	2	1	2	1	1	2	FALSE	FALSE	FALSE	FALSE	FALSE	FALSE	FALSE	FALSE	FALSE	FALSE	TURE
84	1	2	1	1	1	1	2	FALSE	FALSE	FALSE	FALSE	FALSE	FALSE	FALSE	FALSE	FALSE	FALSE	FALSE
85	1	1	1	1	1	1	2	FALSE	FALSE	TURE	TURE	TURE	FALSE	FALSE	TURE	FALSE	FALSE	FALSE
86	2	1	1	1	1	1	1	FALSE	FALSE	FALSE	FALSE	FALSE	TURE	FALSE	FALSE	TURE	TURE	FALSE
87	1	1	1	1	1	1	1	FALSE	TURE	TURE	TURE	TURE	TURE	FALSE	FALSE	FALSE	FALSE	FALSE
88	1	2	1	1	1	1	1	TURE	TURE	TURE	FALSE	FALSE	TURE	FALSE	TURE	TURE	TURE	TURE
89	2	1	1	1	1	1	1	FALSE	TURE	TURE	TURE	TURE	TURE	FALSE	TURE	TURE	TURE	FALSE
90	2	1	1	1	2	1	1	FALSE	FALSE	FALSE	FALSE	FALSE	FALSE	FALSE	FALSE	TURE	TURE	TURE
91	1	1	1	1	1	2	1	FALSE	TURE	TURE	TURE	TURE	TURE	TURE	TURE	TURE	TURE	TURE
92	2	1	1	1	1	1	2	FALSE	FALSE	TURE	FALSE	FALSE	TURE	FALSE	TURE	TURE	FALSE	FALSE
93	2	1	1	1	2	2	1	TURE	TURE	FALSE	FALSE	FALSE	FALSE	FALSE	TURE	TURE	TURE	FALSE
94	1	1	1	1	1	1	2	FALSE	FALSE	FALSE	FALSE	FALSE	FALSE	FALSE	FALSE	FALSE	FALSE	FALSE
95	2	1	2	1	2	1	1	FALSE	FALSE	TURE	FALSE	FALSE	TURE	FALSE	TURE	FALSE	FALSE	FALSE
96	2	1	1	1	2	1	1	FALSE	FALSE	TURE	FALSE	FALSE	FALSE	FALSE	FALSE	FALSE	TURE	FALSE
97	2	1	1	1	2	1	1	FALSE	FALSE	FALSE	FALSE	FALSE	TURE	FALSE	TURE	TURE	FALSE	FALSE
98	2	1	1	1	1	1	1	FALSE	FALSE	TURE	FALSE	FALSE	FALSE	FALSE	TURE	FALSE	TURE	FALSE
99	1	1	1	1	1	1	2	FALSE	FALSE	FALSE	FALSE	FALSE	FALSE	FALSE	FALSE	FALSE	FALSE	FALSE
100	1	1	1	1	1	1	1	FALSE	TURE	TURE	FALSE	TURE	TURE	FALSE	TURE	TURE	TURE	FALSE
101	2	1	1	1	2	1	1	FALSE	FALSE	TURE	FALSE	FALSE	TURE	FALSE	TURE	TURE	TURE	TURE
102	2	1	2	1	1	1	1	TURE	FALSE	FALSE	FALSE	TURE	TURE	FALSE	TURE	FALSE	TURE	TURE
103	1	1	1	1	1	1	2	FALSE	FALSE	FALSE	FALSE	FALSE	FALSE	FALSE	FALSE	FALSE	FALSE	FALSE
104	1	2	1	2	2	2	2	TURE	FALSE	TURE	FALSE	TURE	TURE	FALSE	TURE	TURE	FALSE	TURE
105	2	1	1	1	1	1	1	FALSE	FALSE	FALSE	FALSE	FALSE	TURE	FALSE	TURE	TURE	FALSE	TURE
106	1	1	1	1	1	1	1	FALSE	FALSE	FALSE	FALSE	FALSE	FALSE	FALSE	FALSE	FALSE	FALSE	FALSE
107	2	1	1	1	1	1	2	FALSE	FALSE	FALSE	FALSE	FALSE	FALSE	FALSE	FALSE	FALSE	FALSE	FALSE
108	2	1	2	1	1	1	2	FALSE	FALSE	FALSE	FALSE	FALSE	FALSE	FALSE	FALSE	FALSE	FALSE	FALSE
109	2	1	1	1	1	1	2	FALSE	FALSE	TURE	FALSE	TURE	TURE	FALSE	TURE	TURE	TURE	FALSE
110	2	1	1	1	1	1	2	FALSE	FALSE	FALSE	FALSE	FALSE	FALSE	FALSE	FALSE	TURE	TURE	FALSE
111	1	1	1	1	2	1	1	FALSE	FALSE	FALSE	FALSE	FALSE	FALSE	FALSE	FALSE	FALSE	FALSE	FALSE
112	2	1	1	1	1	1	1	FALSE	FALSE	TURE	FALSE	TURE	TURE	FALSE	FALSE	TURE	TURE	FALSE
113	2	1	1	1	1	1	2	FALSE	TURE	FALSE	TURE	TURE	FALSE	FALSE	TURE	FALSE	FALSE	FALSE
114	2	1	1	1	1	1	2	FALSE	FALSE	TURE	FALSE	TURE	FALSE	FALSE	TURE	FALSE	TURE	TURE
115	2	1	1	1	1	1	2	FALSE	TURE	TURE	FALSE	TURE	FALSE	FALSE	TURE	FALSE	FALSE	TURE
116	2	1	1	1	1	1	2	FALSE	FALSE	TURE	FALSE	FALSE	FALSE	FALSE	FALSE	FALSE	TURE	FALSE
117	2	1	1	1	1	1	1	FALSE	TURE	TURE	FALSE	TURE	FALSE	FALSE	FALSE	FALSE	TURE	FALSE
118	2	1	1	1	2	1	1	FALSE	FALSE	TURE	TURE	TURE	FALSE	FALSE	FALSE	FALSE	FALSE	FALSE
119	2	1	2	1	1	1	2	TURE	TURE	TURE	FALSE	TURE	TURE	FALSE	TURE	FALSE	FALSE	TURE
120	2	1	2	1	1	1	2	FALSE	TURE	TURE	TURE	TURE	FALSE	TURE	TURE	FALSE	FALSE	TURE
121	2	1	1	1	1	1	2	FALSE	TURE	TURE	FALSE	TURE	TURE	FALSE	TURE	TURE	TURE	FALSE
122	2	1	2	1	1	1	2	TURE	FALSE	TURE	TURE	FALSE	TURE	FALSE	TURE	TURE	TURE	FALSE
123	2	1	2	1	1	1	2	FALSE	FALSE	TURE	FALSE	TURE	TURE	FALSE	TURE	TURE	TURE	TURE
124	1	1	1	1	1	1	1	TURE	TURE	TURE	TURE	TURE	TURE	TURE	FALSE	TURE	TURE	TURE
125	1	1	2	1	1	1	2	TURE	FALSE	TURE	FALSE	TURE	TURE	FALSE	FALSE	TURE	TURE	TURE
126	1	1	1	1	1	1	2	TURE	FALSE	TURE	FALSE	TURE	TURE	FALSE	FALSE	TURE	TURE	TURE
127	2	1	1	1	1	2	2	FALSE	FALSE	TURE	TURE	TURE	TURE	FALSE	TURE	FALSE	TURE	FALSE
128	2	1	1	1	1	1	2	FALSE	FALSE	FALSE	FALSE	FALSE	FALSE	FALSE	FALSE	FALSE	FALSE	FALSE
129	2	1	1	1	1	1	1	FALSE	FALSE	FALSE	FALSE	FALSE	FALSE	FALSE	FALSE	FALSE	FALSE	FALSE
130	2	1	1	1	1	1	1	FALSE	TURE	TURE	TURE	TURE	TURE	FALSE	TURE	TURE	TURE	FALSE
131	1	1	1	1	1	1	1	FALSE	FALSE	FALSE	FALSE	FALSE	FALSE	FALSE	FALSE	FALSE	FALSE	FALSE
132	2	1	1	1	1	1	2	FALSE	FALSE	TURE	FALSE	FALSE	FALSE	FALSE	FALSE	TURE	TURE	FALSE
133	2	1	1	1	1	1	2	TURE	TURE	TURE	FALSE	TURE	TURE	FALSE	FALSE	TURE	TURE	TURE
134	1	1	1	1	1	1	1	FALSE	TURE	TURE	TURE	TURE	TURE	TURE	TURE	TURE	TURE	TURE
135	2	1	1	1	1	1	2	FALSE	FALSE	FALSE	FALSE	FALSE	FALSE	FALSE	FALSE	FALSE	FALSE	FALSE
136	2	1	2	1	1	1	2	TURE	TURE	TURE	TURE	TURE	TURE	FALSE	TURE	TURE	TURE	TURE
137	1	1	1	1	1	1	2	FALSE	TURE	TURE	FALSE	TURE	TURE	FALSE	TURE	TURE	TURE	TURE
138	2	1	1	1	1	1	2	FALSE	FALSE	FALSE	FALSE	FALSE	FALSE	FALSE	FALSE	FALSE	FALSE	FALSE
139	2	2	1	1	2	1	1	FALSE	FALSE	FALSE	FALSE	FALSE	TURE	FALSE	TURE	TURE	TURE	TURE
140	1	1	1	1	1	1	1	TURE	TURE	TURE	TURE	TURE	TURE	TURE	TURE	TURE	TURE	TURE
141	2	1	1	1	1	1	1	FALSE	FALSE	TURE	TURE	TURE	FALSE	TURE	TURE	FALSE	TURE	FALSE
142	2	1	1	1	1	1	2	FALSE	TURE	TURE	FALSE	FALSE	FALSE	FALSE	FALSE	FALSE	FALSE	FALSE
143	2	1	1	1	2	1	1	FALSE	FALSE	FALSE	FALSE	FALSE	FALSE	FALSE	FALSE	FALSE	FALSE	FALSE
144	2	1	1	2	2	2	2	FALSE	FALSE	FALSE	FALSE	TURE	FALSE	FALSE	FALSE	TURE	FALSE	TURE
145	1	2	2	1	1	1	2	FALSE	FALSE	FALSE	FALSE	FALSE	FALSE	FALSE	FALSE	FALSE	FALSE	FALSE
146	2	1	1	1	1	1	1	FALSE	FALSE	FALSE	FALSE	FALSE	FALSE	FALSE	FALSE	FALSE	FALSE	FALSE
147	2	2	1	1	1	1	2	FALSE	FALSE	TURE	FALSE	FALSE	FALSE	FALSE	FALSE	FALSE	FALSE	FALSE
148	2	2	1	1	1	1	2	FALSE	FALSE	FALSE	TURE	TURE	TURE	FALSE	TURE	TURE	TURE	FALSE
149	2	1	1	1	1	1	2	FALSE	FALSE	TURE	FALSE	FALSE	TURE	FALSE	TURE	FALSE	TURE	FALSE
150	2	2	2	1	1	2	2	FALSE	FALSE	FALSE	FALSE	FALSE	FALSE	FALSE	FALSE	FALSE	FALSE	FALSE
151	2	1	1	1	2	1	1	FALSE	FALSE	FALSE	FALSE	FALSE	FALSE	FALSE	FALSE	FALSE	FALSE	FALSE
152	2	2	1	1	1	1	2	TURE	TURE	TURE	FALSE	TURE	TURE	FALSE	TURE	TURE	TURE	TURE
153	2	2	1	1	2	2	2	FALSE	FALSE	FALSE	FALSE	FALSE	FALSE	FALSE	FALSE	FALSE	FALSE	TURE
154	1	1	1	1	1	1	2	TURE	TURE	TURE	TURE	TURE	TURE	FALSE	TURE	TURE	TURE	TURE
155	2	1	1	1	1	1	2	FALSE	FALSE	TURE	FALSE	FALSE	TURE	FALSE	TURE	FALSE	TURE	FALSE
156	2	1	1	1	2	1	2	FALSE	FALSE	FALSE	FALSE	FALSE	FALSE	FALSE	FALSE	FALSE	TURE	TURE
157	2	1	1	1	1	1	2	FALSE	FALSE	TURE	FALSE	TURE	TURE	FALSE	TURE	TURE	TURE	TURE
158	2	1	1	1	1	1	2	FALSE	FALSE	TURE	FALSE	FALSE	FALSE	FALSE	FALSE	FALSE	FALSE	FALSE
159	2	1	1	1	1	1	2	FALSE	TURE	TURE	TURE	TURE	FALSE	FALSE	TURE	FALSE	FALSE	TURE
160	2	1	1	1	1	2	1	FALSE	FALSE	TURE	FALSE	FALSE	TURE	FALSE	TURE	TURE	TURE	FALSE
161	2	2	2	1	1	1	2	FALSE	FALSE	FALSE	TURE	TURE	TURE	TURE	TURE	TURE	TURE	FALSE
162	2	1	1	1	1	1	2	FALSE	FALSE	TURE	FALSE	FALSE	FALSE	FALSE	TURE	TURE	TURE	TURE
163	2	1	1	1	1	1	1	TURE	TURE	TURE	FALSE	TURE	TURE	FALSE	TURE	FALSE	FALSE	TURE
164	1	1	1	1	1	1	1	FALSE	FALSE	FALSE	FALSE	TURE	TURE	FALSE	TURE	TURE	TURE	TURE
165	1	2	2	1	1	1	2	FALSE	FALSE	FALSE	FALSE	FALSE	FALSE	FALSE	FALSE	FALSE	FALSE	FALSE
166	1	1	1	1	1	1	2	FALSE	FALSE	TURE	TURE	TURE	FALSE	FALSE	TURE	FALSE	TURE	TURE
167	1	1	1	1	1	1	2	FALSE	TURE	TURE	FALSE	TURE	TURE	FALSE	TURE	TURE	TURE	FALSE
168	1	1	1	1	1	1	2	FALSE	FALSE	FALSE	FALSE	FALSE	FALSE	FALSE	FALSE	FALSE	FALSE	FALSE
169	1	2	1	1	1	1	2	FALSE	FALSE	TURE	FALSE	FALSE	TURE	FALSE	FALSE	FALSE	TURE	TURE
170	1	1	1	1	1	1	2	FALSE	FALSE	FALSE	FALSE	FALSE	FALSE	FALSE	FALSE	FALSE	FALSE	FALSE
171	1	2	1	1	1	1	2	FALSE	FALSE	FALSE	FALSE	FALSE	TURE	FALSE	TURE	TURE	TURE	TURE
172	1	1	1	1	1	1	1	FALSE	FALSE	TURE	TURE	TURE	TURE	FALSE	TURE	TURE	TURE	TURE
173	1	1	1	1	1	1	1	TURE	TURE	TURE	TURE	TURE	TURE	TURE	TURE	FALSE	FALSE	TURE
174	1	1	1	1	1	1	2	FALSE	FALSE	FALSE	FALSE	FALSE	FALSE	FALSE	FALSE	FALSE	FALSE	FALSE
175	1	1	1	1	1	1	2	FALSE	TURE	FALSE	FALSE	TURE	FALSE	TURE	TURE	FALSE	TURE	FALSE
176	1	1	1	1	1	1	1	FALSE	FALSE	FALSE	FALSE	FALSE	FALSE	FALSE	FALSE	FALSE	FALSE	FALSE
177	1	1	1	1	1	1	2	FALSE	FALSE	FALSE	FALSE	FALSE	FALSE	FALSE	FALSE	FALSE	FALSE	FALSE
178	1	1	1	1	2	1	1	FALSE	FALSE	FALSE	FALSE	FALSE	FALSE	FALSE	FALSE	FALSE	FALSE	FALSE
179	1	1	1	1	1	1	2	FALSE	FALSE	TURE	FALSE	FALSE	FALSE	FALSE	FALSE	FALSE	FALSE	TURE
180	1	1	1	1	1	1	1	FALSE	TURE	TURE	TURE	TURE	TURE	FALSE	TURE	TURE	TURE	TURE
181	1	2	2	1	1	1	2	FALSE	FALSE	FALSE	FALSE	FALSE	FALSE	FALSE	FALSE	FALSE	FALSE	FALSE
182	1	1	1	1	1	1	1	TURE	FALSE	TURE	TURE	TURE	FALSE	TURE	TURE	FALSE	FALSE	FALSE
183	1	1	1	1	1	1	1	FALSE	FALSE	FALSE	FALSE	FALSE	FALSE	FALSE	FALSE	FALSE	FALSE	FALSE
184	1	1	1	1	1	1	2	TURE	FALSE	FALSE	FALSE	FALSE	FALSE	FALSE	FALSE	FALSE	FALSE	FALSE
185	2	1	1	1	1	1	2	FALSE	FALSE	TURE	FALSE	TURE	TURE	FALSE	FALSE	FALSE	TURE	TURE
186	2	1	1	1	1	1	2	FALSE	FALSE	TURE	FALSE	TURE	TURE	FALSE	TURE	TURE	TURE	TURE
187	2	1	1	1	1	1	2	TURE	TURE	TURE	FALSE	TURE	TURE	FALSE	TURE	TURE	TURE	TURE
188	2	2	1	1	1	1	2	FALSE	FALSE	FALSE	FALSE	FALSE	FALSE	FALSE	FALSE	TURE	TURE	TURE
189	2	1	1	1	1	1	2	TURE	TURE	FALSE	TURE	FALSE	TURE	FALSE	TURE	TURE	TURE	TURE
190	2	2	1	1	1	1	1	FALSE	TURE	TURE	TURE	TURE	TURE	FALSE	FALSE	TURE	FALSE	FALSE
191	2	1	1	1	2	1	1	TURE	TURE	TURE	FALSE	TURE	FALSE	FALSE	TURE	TURE	TURE	FALSE
192	2	1	1	1	1	1	1	FALSE	FALSE	TURE	FALSE	TURE	FALSE	FALSE	TURE	TURE	TURE	TURE
193	2	1	1	1	1	1	1	FALSE	FALSE	TURE	TURE	TURE	TURE	FALSE	TURE	TURE	FALSE	TURE
194	2	1	1	1	1	1	2	FALSE	FALSE	TURE	FALSE	TURE	TURE	FALSE	FALSE	FALSE	TURE	FALSE
195	2	1	1	1	1	1	2	FALSE	TURE	TURE	FALSE	TURE	TURE	FALSE	FALSE	TURE	FALSE	TURE
196	2	1	1	1	1	1	2	FALSE	FALSE	TURE	TURE	TURE	FALSE	FALSE	FALSE	TURE	TURE	FALSE
197	2	1	1	1	1	1	2	FALSE	FALSE	FALSE	TURE	TURE	TURE	FALSE	FALSE	TURE	TURE	TURE
198	2	2	2	1	1	1	1	FALSE	FALSE	FALSE	FALSE	FALSE	FALSE	FALSE	FALSE	FALSE	FALSE	FALSE
199	2	1	2	1	1	1	2	FALSE	FALSE	FALSE	FALSE	FALSE	FALSE	FALSE	FALSE	FALSE	FALSE	FALSE
200	2	1	1	1	2	1	2	FALSE	FALSE	FALSE	FALSE	FALSE	FALSE	FALSE	FALSE	FALSE	FALSE	FALSE
201	2	1	1	1	1	1	2	FALSE	TURE	TURE	TURE	TURE	TURE	FALSE	TURE	TURE	FALSE	TURE
202	1	1	1	1	1	1	2	TURE	TURE	TURE	TURE	TURE	TURE	TURE	TURE	TURE	TURE	TURE
203	2	1	1	1	1	1	2	TURE	TURE	TURE	TURE	TURE	TURE	TURE	TURE	TURE	TURE	TURE
204	2	1	1	1	1	1	2	FALSE	FALSE	TURE	FALSE	TURE	FALSE	FALSE	FALSE	FALSE	FALSE	FALSE
205	2	1	1	1	1	1	2	FALSE	FALSE	FALSE	FALSE	TURE	TURE	FALSE	TURE	FALSE	FALSE	FALSE
206	2	1	1	1	1	1	1	FALSE	FALSE	FALSE	FALSE	FALSE	FALSE	FALSE	FALSE	TURE	FALSE	FALSE
207	2	1	1	1	2	1	1	FALSE	FALSE	TURE	TURE	TURE	TURE	FALSE	FALSE	TURE	TURE	TURE
208	1	2	1	1	1	1	1	FALSE	TURE	TURE	FALSE	TURE	FALSE	FALSE	FALSE	FALSE	FALSE	FALSE
209	1	1	1	1	1	1	1	FALSE	FALSE	TURE	FALSE	TURE	TURE	FALSE	FALSE	FALSE	TURE	TURE
210	1	1	1	1	1	1	1	TURE	TURE	TURE	FALSE	TURE	TURE	FALSE	FALSE	FALSE	TURE	TURE
211	2	1	1	1	1	1	1	FALSE	TURE	TURE	FALSE	TURE	TURE	FALSE	FALSE	TURE	TURE	FALSE
212	1	1	1	1	2	1	2	FALSE	FALSE	TURE	FALSE	FALSE	TURE	FALSE	TURE	FALSE	FALSE	FALSE
213	2	1	1	1	1	1	2	FALSE	TURE	TURE	TURE	TURE	FALSE	FALSE	TURE	TURE	TURE	TURE
214	2	1	1	1	1	1	2	FALSE	TURE	TURE	FALSE	TURE	FALSE	FALSE	FALSE	TURE	TURE	TURE
215	2	1	1	1	1	1	2	FALSE	TURE	TURE	FALSE	TURE	TURE	FALSE	FALSE	FALSE	TURE	TURE
216	2	2	1	1	1	1	1	TURE	TURE	TURE	FALSE	TURE	TURE	FALSE	TURE	TURE	TURE	TURE
217	2	1	2	1	1	1	2	FALSE	FALSE	FALSE	FALSE	TURE	TURE	FALSE	FALSE	FALSE	FALSE	FALSE
218	2	2	2	1	1	1	2	FALSE	TURE	TURE	FALSE	FALSE	FALSE	FALSE	FALSE	TURE	FALSE	FALSE
219	2	1	1	1	1	1	2	FALSE	FALSE	FALSE	FALSE	TURE	TURE	FALSE	FALSE	FALSE	TURE	TURE
220	2	1	1	1	2	1	1	FALSE	TURE	TURE	FALSE	TURE	TURE	FALSE	TURE	TURE	TURE	TURE
221	2	1	1	1	1	1	2	FALSE	FALSE	TURE	FALSE	FALSE	FALSE	FALSE	FALSE	FALSE	TURE	TURE
222	2	2	1	1	1	1	1	FALSE	FALSE	FALSE	FALSE	FALSE	FALSE	FALSE	FALSE	FALSE	FALSE	FALSE
223	2	1	1	1	1	1	1	FALSE	FALSE	FALSE	FALSE	FALSE	FALSE	FALSE	FALSE	FALSE	FALSE	FALSE
224	2	1	1	1	1	1	1	FALSE	FALSE	TURE	FALSE	FALSE	FALSE	FALSE	FALSE	FALSE	FALSE	FALSE
225	2	1	1	1	1	1	2	FALSE	TURE	TURE	TURE	TURE	TURE	FALSE	FALSE	FALSE	TURE	FALSE
226	2	1	1	1	1	1	1	TURE	FALSE	FALSE	FALSE	FALSE	FALSE	FALSE	FALSE	FALSE	FALSE	FALSE
227	2	1	1	1	1	1	1	FALSE	FALSE	FALSE	FALSE	FALSE	FALSE	FALSE	FALSE	FALSE	FALSE	FALSE
228	2	1	1	1	1	1	2	FALSE	TURE	TURE	TURE	TURE	TURE	FALSE	FALSE	FALSE	FALSE	FALSE
229	2	1	1	1	1	1	1	TURE	FALSE	TURE	FALSE	TURE	TURE	FALSE	FALSE	TURE	TURE	FALSE
230	2	2	1	1	1	1	2	FALSE	FALSE	TURE	FALSE	TURE	TURE	FALSE	TURE	FALSE	TURE	FALSE
231	2	1	1	1	1	1	2	FALSE	TURE	TURE	FALSE	TURE	FALSE	FALSE	TURE	FALSE	TURE	TURE
232	2	2	1	1	1	1	2	FALSE	FALSE	FALSE	FALSE	FALSE	FALSE	FALSE	TURE	TURE	TURE	FALSE
233	2	1	1	1	1	1	2	FALSE	FALSE	FALSE	FALSE	FALSE	FALSE	FALSE	FALSE	FALSE	FALSE	FALSE
234	2	1	1	1	1	1	2	FALSE	FALSE	TURE	TURE	TURE	FALSE	FALSE	FALSE	FALSE	TURE	FALSE
235	2	1	1	1	1	1	2	FALSE	FALSE	TURE	FALSE	TURE	TURE	FALSE	TURE	TURE	TURE	TURE
236	2	2	1	2	1	1	2	TURE	TURE	TURE	FALSE	TURE	TURE	FALSE	FALSE	TURE	FALSE	TURE
237	2	2	1	2	2	2	1	TURE	TURE	TURE	FALSE	TURE	TURE	FALSE	FALSE	TURE	FALSE	FALSE
238	2	2	1	2	1	1	2	TURE	FALSE	TURE	FALSE	TURE	TURE	FALSE	FALSE	FALSE	TURE	TURE
239	1	2	1	2	1	1	1	FALSE	FALSE	FALSE	FALSE	FALSE	TURE	TURE	FALSE	TURE	TURE	TURE
240	2	2	1	2	1	2	2	TURE	FALSE	FALSE	FALSE	FALSE	FALSE	FALSE	FALSE	FALSE	FALSE	FALSE
241	1	2	1	2	1	1	2	FALSE	FALSE	FALSE	FALSE	FALSE	TURE	FALSE	TURE	TURE	TURE	TURE
242	1	2	1	2	1	2	2	FALSE	TURE	TURE	TURE	TURE	FALSE	FALSE	FALSE	FALSE	FALSE	FALSE
243	2	2	1	2	1	1	2	TURE	TURE	TURE	TURE	FALSE	TURE	TURE	TURE	FALSE	TURE	TURE
244	2	1	1	2	1	2	1	TURE	TURE	TURE	TURE	TURE	TURE	TURE	TURE	TURE	TURE	TURE
245	1	2	1	2	2	2	2	TURE	TURE	TURE	FALSE	TURE	TURE	TURE	TURE	TURE	TURE	TURE
246	1	2	1	2	1	1	2	TURE	TURE	TURE	FALSE	TURE	FALSE	FALSE	TURE	TURE	TURE	TURE
247	1	2	1	2	1	1	2	TURE	TURE	TURE	FALSE	FALSE	TURE	FALSE	TURE	TURE	TURE	FALSE
248	1	2	2	2	1	1	1	TURE	TURE	TURE	FALSE	TURE	TURE	FALSE	FALSE	FALSE	FALSE	FALSE
249	2	2	1	2	1	1	2	TURE	TURE	TURE	FALSE	TURE	TURE	FALSE	FALSE	FALSE	FALSE	FALSE
250	2	2	1	2	1	1	1	TURE	TURE	TURE	TURE	TURE	TURE	TURE	TURE	TURE	TURE	TURE
251	2	1	1	2	1	2	2	TURE	TURE	TURE	TURE	TURE	TURE	FALSE	TURE	TURE	TURE	TURE
252	2	2	2	2	1	1	2	TURE	TURE	TURE	FALSE	FALSE	TURE	FALSE	TURE	FALSE	TURE	FALSE
253	2	2	1	2	1	1	1	FALSE	FALSE	FALSE	FALSE	FALSE	FALSE	FALSE	FALSE	FALSE	FALSE	FALSE
254	1	1	1	2	1	2	2	FALSE	FALSE	TURE	FALSE	FALSE	TURE	FALSE	TURE	TURE	FALSE	FALSE
255	1	1	1	2	1	2	2	TURE	FALSE	FALSE	FALSE	FALSE	TURE	FALSE	TURE	TURE	TURE	FALSE
256	1	1	1	2	1	1	1	FALSE	TURE	TURE	TURE	TURE	TURE	TURE	TURE	TURE	TURE	TURE
257	2	2	1	2	1	1	2	TURE	TURE	TURE	TURE	TURE	TURE	TURE	TURE	TURE	TURE	TURE
258	2	2	1	2	1	1	2	TURE	TURE	TURE	TURE	TURE	TURE	FALSE	TURE	TURE	TURE	TURE
259	2	2	1	2	1	1	1	FALSE	TURE	TURE	FALSE	TURE	TURE	FALSE	TURE	TURE	TURE	TURE
260	1	1	1	1	1	1	1	TURE	TURE	FALSE	FALSE	FALSE	FALSE	TURE	TURE	TURE	FALSE	FALSE
261	2	1	1	1	1	1	1	TURE	FALSE	FALSE	FALSE	TURE	TURE	FALSE	FALSE	FALSE	FALSE	TURE
262	2	1	1	1	2	1	1	FALSE	FALSE	TURE	TURE	TURE	TURE	FALSE	FALSE	TURE	TURE	TURE
263	1	1	1	1	1	1	2	FALSE	FALSE	FALSE	FALSE	FALSE	FALSE	FALSE	FALSE	FALSE	FALSE	FALSE
264	1	1	1	1	1	1	2	FALSE	TURE	TURE	TURE	TURE	TURE	TURE	TURE	TURE	TURE	FALSE
265	1	1	1	1	1	1	2	FALSE	TURE	TURE	TURE	TURE	TURE	TURE	TURE	TURE	TURE	TURE
266	1	1	1	1	1	1	1	TURE	TURE	TURE	TURE	TURE	TURE	TURE	TURE	TURE	TURE	TURE
267	1	1	2	1	1	1	2	TURE	TURE	TURE	TURE	TURE	TURE	TURE	TURE	TURE	TURE	TURE
268	1	1	1	1	1	1	2	FALSE	FALSE	FALSE	FALSE	FALSE	FALSE	FALSE	FALSE	FALSE	FALSE	FALSE
269	1	1	1	1	1	1	2	FALSE	FALSE	FALSE	FALSE	FALSE	FALSE	FALSE	FALSE	FALSE	FALSE	FALSE
270	1	1	1	1	1	1	1	TURE	TURE	TURE	TURE	TURE	TURE	TURE	TURE	TURE	TURE	TURE
271	1	1	1	1	1	1	1	FALSE	FALSE	TURE	FALSE	FALSE	TURE	FALSE	FALSE	TURE	TURE	TURE
272	1	1	1	1	1	1	1	TURE	TURE	TURE	TURE	TURE	TURE	TURE	TURE	TURE	TURE	TURE
273	1	1	1	1	1	1	2	FALSE	FALSE	FALSE	FALSE	FALSE	FALSE	FALSE	FALSE	FALSE	FALSE	FALSE
274	2	1	1	1	1	1	1	FALSE	FALSE	FALSE	FALSE	FALSE	FALSE	FALSE	FALSE	FALSE	FALSE	FALSE
275	2	1	1	1	1	1	2	FALSE	FALSE	FALSE	TURE	TURE	FALSE	FALSE	FALSE	FALSE	FALSE	FALSE
276	2	1	2	1	1	1	2	TURE	TURE	TURE	FALSE	FALSE	FALSE	FALSE	FALSE	TURE	TURE	TURE
277	2	1	1	1	1	1	2	FALSE	FALSE	TURE	FALSE	TURE	TURE	FALSE	TURE	TURE	FALSE	TURE
278	2	1	1	1	1	1	1	TURE	TURE	TURE	TURE	TURE	TURE	TURE	TURE	TURE	TURE	TURE
279	2	1	1	1	1	1	2	FALSE	FALSE	FALSE	FALSE	FALSE	FALSE	FALSE	FALSE	FALSE	FALSE	FALSE
280	2	1	2	1	1	1	2	FALSE	FALSE	FALSE	FALSE	TURE	TURE	FALSE	FALSE	TURE	TURE	TURE
281	2	1	1	1	1	1	2	TURE	TURE	FALSE	FALSE	FALSE	FALSE	FALSE	FALSE	TURE	FALSE	FALSE
282	2	1	1	1	1	1	2	TURE	TURE	TURE	TURE	TURE	TURE	TURE	TURE	TURE	TURE	TURE
283	2	1	1	1	1	1	2	FALSE	FALSE	TURE	FALSE	TURE	TURE	FALSE	FALSE	TURE	FALSE	FALSE
284	2	1	1	1	1	1	2	TURE	TURE	TURE	FALSE	TURE	TURE	FALSE	TURE	TURE	TURE	TURE
285	2	1	1	1	1	1	2	FALSE	TURE	FALSE	TURE	TURE	FALSE	FALSE	TURE	TURE	TURE	TURE
286	2	1	1	1	1	1	2	FALSE	TURE	TURE	FALSE	TURE	TURE	FALSE	FALSE	TURE	TURE	TURE
287	2	1	1	1	1	1	2	FALSE	FALSE	FALSE	FALSE	FALSE	FALSE	FALSE	FALSE	TURE	FALSE	TURE
288	2	1	1	1	1	2	1	FALSE	FALSE	FALSE	FALSE	FALSE	FALSE	FALSE	FALSE	FALSE	FALSE	TURE
289	2	1	1	1	1	1	2	FALSE	TURE	TURE	FALSE	TURE	FALSE	FALSE	TURE	TURE	TURE	TURE
290	2	1	1	1	1	1	2	TURE	TURE	TURE	FALSE	TURE	TURE	FALSE	TURE	TURE	FALSE	TURE
291	2	1	1	1	1	1	2	FALSE	FALSE	FALSE	FALSE	FALSE	FALSE	FALSE	FALSE	FALSE	TURE	TURE
292	2	1	1	1	1	1	1	FALSE	FALSE	FALSE	FALSE	FALSE	FALSE	FALSE	FALSE	FALSE	FALSE	FALSE
293	2	1	1	1	1	1	1	FALSE	FALSE	FALSE	TURE	FALSE	FALSE	FALSE	FALSE	FALSE	FALSE	FALSE
294	2	1	1	1	1	1	1	FALSE	TURE	TURE	TURE	TURE	FALSE	FALSE	TURE	TURE	TURE	TURE
295	2	1	1	1	1	1	2	FALSE	FALSE	TURE	FALSE	TURE	TURE	FALSE	TURE	TURE	TURE	TURE
296	2	1	1	1	1	1	2	FALSE	TURE	TURE	FALSE	TURE	FALSE	FALSE	FALSE	FALSE	FALSE	TURE
297	2	1	1	1	1	1	1	FALSE	TURE	TURE	TURE	TURE	TURE	FALSE	TURE	TURE	TURE	TURE
298	2	1	1	1	1	1	2	TURE	TURE	TURE	FALSE	FALSE	FALSE	FALSE	FALSE	TURE	FALSE	FALSE
299	2	1	1	1	1	1	2	FALSE	FALSE	FALSE	FALSE	FALSE	FALSE	FALSE	FALSE	FALSE	FALSE	FALSE
300	2	1	1	1	1	1	1	FALSE	FALSE	FALSE	FALSE	FALSE	FALSE	FALSE	FALSE	FALSE	FALSE	FALSE
301	2	1	1	1	1	1	1	FALSE	FALSE	FALSE	FALSE	FALSE	FALSE	FALSE	FALSE	FALSE	FALSE	FALSE
302	2	1	1	1	1	1	1	FALSE	TURE	TURE	FALSE	TURE	TURE	FALSE	FALSE	FALSE	FALSE	TURE
303	2	1	2	1	1	1	1	FALSE	FALSE	TURE	FALSE	FALSE	FALSE	FALSE	FALSE	FALSE	FALSE	FALSE
304	2	1	1	1	1	1	2	FALSE	TURE	TURE	FALSE	TURE	FALSE	FALSE	TURE	FALSE	TURE	FALSE
305	2	1	1	1	1	1	2	TURE	TURE	TURE	FALSE	TURE	FALSE	FALSE	TURE	TURE	TURE	FALSE
306	1	1	1	1	1	1	2	FALSE	TURE	TURE	FALSE	TURE	TURE	FALSE	TURE	TURE	TURE	TURE
307	1	1	1	1	1	1	1	FALSE	FALSE	FALSE	TURE	TURE	TURE	TURE	TURE	TURE	TURE	TURE
308	2	1	1	1	1	1	1	FALSE	FALSE	FALSE	TURE	TURE	FALSE	FALSE	TURE	FALSE	TURE	TURE
309	2	1	1	1	1	1	2	TURE	FALSE	TURE	FALSE	TURE	FALSE	FALSE	TURE	TURE	TURE	TURE
310	1	1	1	1	1	1	2	FALSE	FALSE	FALSE	FALSE	FALSE	FALSE	FALSE	FALSE	FALSE	FALSE	FALSE
311	2	1	1	1	1	1	1	FALSE	FALSE	TURE	TURE	TURE	FALSE	FALSE	FALSE	TURE	TURE	TURE
312	1	1	1	1	1	1	2	FALSE	FALSE	FALSE	FALSE	FALSE	FALSE	FALSE	FALSE	FALSE	FALSE	FALSE
313	1	1	1	1	1	1	1	FALSE	FALSE	FALSE	FALSE	FALSE	FALSE	FALSE	FALSE	FALSE	FALSE	FALSE
314	1	1	1	1	1	1	2	FALSE	FALSE	FALSE	FALSE	FALSE	FALSE	FALSE	FALSE	FALSE	FALSE	FALSE
315	1	2	1	2	1	1	1	FALSE	FALSE	FALSE	FALSE	FALSE	FALSE	FALSE	FALSE	FALSE	FALSE	FALSE
316	1	1	1	1	1	1	1	FALSE	FALSE	FALSE	TURE	TURE	FALSE	FALSE	FALSE	FALSE	FALSE	FALSE
317	2	1	1	1	1	1	1	FALSE	FALSE	FALSE	FALSE	FALSE	FALSE	FALSE	FALSE	FALSE	FALSE	FALSE
318	2	1	1	1	2	1	1	FALSE	FALSE	FALSE	FALSE	FALSE	FALSE	FALSE	FALSE	FALSE	FALSE	FALSE
319	2	1	1	1	1	1	2	FALSE	TURE	TURE	FALSE	TURE	TURE	FALSE	TURE	FALSE	TURE	TURE
320	2	2	1	1	1	1	2	FALSE	FALSE	TURE	FALSE	FALSE	FALSE	FALSE	FALSE	FALSE	FALSE	TURE
321	2	1	1	1	1	1	1	TURE	TURE	TURE	TURE	TURE	TURE	TURE	TURE	TURE	TURE	TURE
322	2	1	1	1	1	1	2	FALSE	TURE	TURE	FALSE	TURE	TURE	FALSE	FALSE	TURE	FALSE	FALSE
323	1	1	1	1	2	1	1	FALSE	FALSE	FALSE	FALSE	FALSE	FALSE	FALSE	FALSE	FALSE	FALSE	FALSE
324	1	1	1	1	1	1	1	FALSE	TURE	TURE	FALSE	TURE	FALSE	FALSE	TURE	TURE	TURE	FALSE
325	1	1	1	1	1	1	1	TURE	TURE	TURE	TURE	TURE	TURE	FALSE	TURE	TURE	TURE	TURE
326	1	1	1	1	1	1	1	FALSE	FALSE	TURE	FALSE	FALSE	TURE	FALSE	FALSE	TURE	TURE	TURE
327	2	1	1	1	1	1	2	FALSE	FALSE	FALSE	FALSE	FALSE	FALSE	FALSE	FALSE	FALSE	FALSE	FALSE
328	2	1	2	1	2	1	1	FALSE	FALSE	FALSE	FALSE	FALSE	FALSE	FALSE	FALSE	FALSE	FALSE	FALSE
329	1	1	1	1	1	1	2	TURE	TURE	TURE	FALSE	TURE	TURE	FALSE	TURE	TURE	FALSE	FALSE
330	1	1	1	1	1	1	2	FALSE	FALSE	FALSE	FALSE	FALSE	FALSE	FALSE	FALSE	FALSE	FALSE	FALSE
331	2	1	1	1	2	1	2	FALSE	FALSE	TURE	FALSE	FALSE	TURE	FALSE	TURE	TURE	TURE	FALSE
332	2	1	1	1	1	1	2	FALSE	FALSE	TURE	FALSE	TURE	FALSE	FALSE	FALSE	FALSE	FALSE	FALSE
333	1	1	1	1	1	1	2	FALSE	FALSE	TURE	FALSE	TURE	TURE	FALSE	FALSE	TURE	TURE	TURE
334	1	1	1	1	2	1	1	FALSE	FALSE	FALSE	FALSE	FALSE	FALSE	FALSE	TURE	FALSE	FALSE	FALSE
335	2	1	1	1	1	1	2	FALSE	FALSE	FALSE	FALSE	FALSE	FALSE	FALSE	FALSE	FALSE	FALSE	TURE
336	2	1	1	1	1	1	2	FALSE	FALSE	FALSE	FALSE	FALSE	FALSE	FALSE	FALSE	FALSE	FALSE	FALSE
337	1	1	1	1	1	1	2	TURE	FALSE	TURE	FALSE	TURE	TURE	FALSE	FALSE	TURE	TURE	TURE
338	2	1	1	1	1	1	2	FALSE	FALSE	FALSE	FALSE	FALSE	FALSE	FALSE	FALSE	FALSE	FALSE	FALSE
339	2	1	1	1	2	1	1	FALSE	FALSE	TURE	TURE	TURE	FALSE	FALSE	FALSE	TURE	TURE	TURE
340	1	1	1	1	1	1	1	FALSE	TURE	TURE	TURE	TURE	FALSE	FALSE	FALSE	TURE	TURE	TURE
341	2	1	1	1	1	1	1	TURE	FALSE	TURE	FALSE	TURE	TURE	FALSE	TURE	TURE	TURE	FALSE
342	2	2	1	1	1	1	1	FALSE	TURE	TURE	FALSE	TURE	TURE	FALSE	TURE	FALSE	TURE	TURE
343	2	1	1	1	1	1	1	FALSE	TURE	TURE	FALSE	TURE	TURE	FALSE	TURE	TURE	TURE	TURE
344	2	1	1	1	1	1	2	FALSE	FALSE	FALSE	TURE	FALSE	TURE	TURE	TURE	FALSE	FALSE	TURE
345	2	1	1	1	1	1	2	FALSE	TURE	TURE	TURE	TURE	FALSE	FALSE	TURE	TURE	TURE	FALSE
346	1	1	1	1	1	1	1	TURE	FALSE	TURE	TURE	TURE	TURE	FALSE	TURE	TURE	TURE	TURE
347	2	1	1	1	1	1	2	FALSE	TURE	TURE	FALSE	TURE	TURE	FALSE	TURE	TURE	TURE	TURE
348	2	1	1	1	1	2	1	FALSE	FALSE	FALSE	FALSE	FALSE	FALSE	FALSE	FALSE	FALSE	FALSE	FALSE
349	2	1	1	1	1	1	1	FALSE	FALSE	FALSE	FALSE	TURE	FALSE	FALSE	FALSE	FALSE	FALSE	FALSE
350	2	2	1	1	1	1	2	FALSE	FALSE	FALSE	FALSE	FALSE	FALSE	FALSE	FALSE	FALSE	FALSE	FALSE
351	2	1	1	1	1	1	1	FALSE	FALSE	TURE	FALSE	TURE	TURE	FALSE	TURE	TURE	TURE	TURE
352	2	1	1	1	1	1	1	FALSE	TURE	FALSE	FALSE	FALSE	TURE	FALSE	FALSE	TURE	TURE	TURE
353	2	1	1	1	1	1	1	FALSE	FALSE	FALSE	FALSE	FALSE	FALSE	FALSE	FALSE	FALSE	FALSE	FALSE
354	2	1	1	1	1	1	2	FALSE	FALSE	FALSE	FALSE	FALSE	FALSE	FALSE	FALSE	FALSE	FALSE	FALSE
355	2	1	1	1	2	1	1	FALSE	FALSE	FALSE	FALSE	FALSE	FALSE	TURE	TURE	TURE	TURE	FALSE
356	2	2	1	1	1	2	2	FALSE	FALSE	TURE	FALSE	TURE	FALSE	FALSE	FALSE	FALSE	FALSE	FALSE
357	2	1	2	1	1	2	2	FALSE	FALSE	FALSE	FALSE	FALSE	TURE	FALSE	TURE	TURE	FALSE	FALSE
358	2	1	1	1	1	1	2	FALSE	TURE	TURE	TURE	TURE	TURE	FALSE	TURE	TURE	TURE	TURE
359	2	1	1	1	1	1	1	FALSE	TURE	TURE	TURE	TURE	TURE	FALSE	TURE	TURE	TURE	TURE
360	2	1	1	1	1	1	2	FALSE	TURE	TURE	TURE	TURE	TURE	TURE	TURE	TURE	TURE	TURE
361	2	1	1	1	1	1	1	FALSE	FALSE	TURE	FALSE	FALSE	TURE	FALSE	TURE	TURE	TURE	TURE
362	2	1	1	1	1	1	1	FALSE	FALSE	TURE	FALSE	FALSE	TURE	FALSE	FALSE	TURE	TURE	TURE
363	2	1	1	1	1	1	1	FALSE	FALSE	TURE	FALSE	FALSE	TURE	FALSE	FALSE	TURE	TURE	FALSE
364	1	1	1	1	1	1	2	FALSE	FALSE	FALSE	FALSE	FALSE	FALSE	FALSE	FALSE	FALSE	FALSE	FALSE
365	2	1	1	1	1	1	2	TURE	FALSE	TURE	FALSE	FALSE	TURE	FALSE	TURE	TURE	TURE	TURE
366	2	2	1	1	1	1	2	TURE	FALSE	FALSE	TURE	TURE	TURE	FALSE	TURE	FALSE	FALSE	FALSE
367	1	1	1	1	1	2	1	FALSE	FALSE	FALSE	FALSE	FALSE	FALSE	FALSE	FALSE	FALSE	FALSE	FALSE
368	1	2	2	1	1	2	1	FALSE	FALSE	FALSE	FALSE	FALSE	FALSE	FALSE	FALSE	FALSE	FALSE	TURE
369	1	1	1	1	1	2	1	FALSE	FALSE	FALSE	FALSE	FALSE	FALSE	FALSE	FALSE	FALSE	FALSE	FALSE
370	2	1	2	2	2	1	1	FALSE	FALSE	TURE	TURE	TURE	TURE	FALSE	TURE	FALSE	TURE	TURE
371	1	2	1	1	1	2	2	FALSE	FALSE	TURE	FALSE	FALSE	FALSE	FALSE	FALSE	FALSE	FALSE	FALSE
372	1	2	1	1	1	2	2	TURE	TURE	TURE	TURE	TURE	TURE	TURE	TURE	TURE	TURE	TURE
373	1	1	1	1	1	1	2	FALSE	FALSE	TURE	FALSE	FALSE	FALSE	FALSE	FALSE	FALSE	FALSE	FALSE
374	1	1	1	1	1	1	1	FALSE	TURE	TURE	TURE	FALSE	TURE	FALSE	TURE	TURE	TURE	TURE
375	2	1	1	1	1	1	1	FALSE	FALSE	FALSE	FALSE	FALSE	FALSE	FALSE	TURE	FALSE	FALSE	FALSE
376	2	1	1	1	1	1	1	TURE	FALSE	TURE	FALSE	TURE	TURE	FALSE	TURE	TURE	FALSE	TURE
377	2	1	1	1	1	2	1	FALSE	TURE	TURE	TURE	FALSE	FALSE	FALSE	TURE	TURE	FALSE	FALSE
378	2	1	1	1	1	2	2	FALSE	FALSE	FALSE	FALSE	FALSE	FALSE	FALSE	FALSE	FALSE	FALSE	FALSE
379	2	1	1	1	1	1	1	FALSE	TURE	TURE	TURE	TURE	TURE	FALSE	TURE	TURE	TURE	TURE
380	2	1	1	1	1	1	2	FALSE	FALSE	TURE	FALSE	FALSE	FALSE	FALSE	FALSE	FALSE	FALSE	FALSE
381	2	1	1	1	2	1	1	FALSE	FALSE	TURE	TURE	TURE	TURE	FALSE	TURE	TURE	TURE	TURE
382	2	1	1	1	1	2	1	TURE	TURE	TURE	TURE	TURE	TURE	FALSE	TURE	TURE	TURE	TURE
383	2	1	1	1	1	2	2	FALSE	FALSE	FALSE	FALSE	FALSE	FALSE	FALSE	FALSE	FALSE	FALSE	FALSE
384	2	1	1	1	1	1	1	FALSE	FALSE	TURE	TURE	TURE	TURE	FALSE	TURE	TURE	TURE	TURE
385	2	1	1	1	1	1	2	FALSE	TURE	TURE	FALSE	TURE	TURE	FALSE	TURE	FALSE	FALSE	TURE
386	1	1	1	1	1	1	1	TURE	TURE	TURE	TURE	TURE	TURE	FALSE	TURE	TURE	TURE	TURE
387	1	1	1	1	1	1	1	FALSE	FALSE	FALSE	TURE	FALSE	FALSE	FALSE	FALSE	FALSE	FALSE	FALSE
388	2	1	1	1	1	1	2	FALSE	TURE	TURE	FALSE	FALSE	FALSE	FALSE	FALSE	FALSE	FALSE	FALSE
389	2	1	1	1	1	1	1	FALSE	FALSE	FALSE	FALSE	FALSE	FALSE	FALSE	FALSE	FALSE	FALSE	FALSE
390	2	2	1	1	1	1	1	FALSE	FALSE	FALSE	FALSE	FALSE	FALSE	FALSE	FALSE	FALSE	FALSE	FALSE
391	2	1	1	1	1	1	2	FALSE	FALSE	FALSE	FALSE	FALSE	FALSE	TURE	FALSE	FALSE	FALSE	FALSE
392	1	1	1	1	1	1	2	FALSE	FALSE	FALSE	FALSE	FALSE	FALSE	FALSE	FALSE	FALSE	FALSE	FALSE
393	2	1	1	1	1	1	2	FALSE	TURE	TURE	TURE	TURE	TURE	FALSE	TURE	FALSE	TURE	TURE
394	2	1	1	1	1	1	2	TURE	TURE	TURE	FALSE	TURE	TURE	FALSE	TURE	TURE	TURE	TURE
395	2	1	1	1	1	1	2	FALSE	FALSE	FALSE	FALSE	FALSE	FALSE	FALSE	FALSE	FALSE	FALSE	FALSE
396	2	1	1	1	1	1	2	FALSE	FALSE	FALSE	FALSE	FALSE	FALSE	FALSE	FALSE	FALSE	FALSE	FALSE
397	1	1	1	1	1	1	2	FALSE	FALSE	TURE	FALSE	FALSE	TURE	FALSE	FALSE	TURE	TURE	TURE
398	2	1	1	1	2	1	2	FALSE	FALSE	FALSE	FALSE	FALSE	FALSE	FALSE	FALSE	FALSE	FALSE	FALSE
399	1	1	1	1	1	1	2	FALSE	FALSE	TURE	TURE	TURE	TURE	FALSE	TURE	TURE	TURE	FALSE
400	2	2	1	1	1	1	2	FALSE	FALSE	FALSE	FALSE	FALSE	FALSE	FALSE	FALSE	FALSE	FALSE	FALSE
401	2	1	1	1	1	1	2	FALSE	FALSE	FALSE	FALSE	FALSE	FALSE	FALSE	FALSE	FALSE	FALSE	FALSE
402	1	2	1	2	1	1	2	FALSE	FALSE	FALSE	FALSE	FALSE	FALSE	FALSE	FALSE	FALSE	FALSE	FALSE
403	2	2	1	1	1	1	2	TURE	FALSE	FALSE	FALSE	FALSE	FALSE	FALSE	FALSE	FALSE	FALSE	FALSE
404	2	1	1	1	2	1	2	TURE	TURE	TURE	TURE	TURE	TURE	TURE	TURE	TURE	TURE	TURE
405	2	1	1	1	1	1	1	FALSE	FALSE	FALSE	FALSE	TURE	TURE	FALSE	TURE	FALSE	TURE	FALSE
406	1	1	1	1	1	1	2	FALSE	FALSE	FALSE	FALSE	FALSE	FALSE	FALSE	FALSE	FALSE	FALSE	FALSE
407	2	2	1	1	1	1	2	FALSE	FALSE	FALSE	FALSE	FALSE	FALSE	FALSE	FALSE	FALSE	FALSE	FALSE
408	2	1	1	1	1	1	2	FALSE	FALSE	FALSE	FALSE	FALSE	FALSE	FALSE	FALSE	FALSE	FALSE	FALSE
409	1	1	1	1	1	1	2	FALSE	FALSE	FALSE	FALSE	FALSE	FALSE	FALSE	FALSE	FALSE	FALSE	FALSE
410	2	1	1	1	1	1	2	FALSE	FALSE	TURE	FALSE	FALSE	FALSE	FALSE	TURE	FALSE	TURE	FALSE
411	2	1	1	1	1	1	1	FALSE	TURE	TURE	FALSE	TURE	FALSE	TURE	TURE	TURE	TURE	TURE
412	1	2	1	1	1	1	2	FALSE	FALSE	FALSE	FALSE	FALSE	FALSE	FALSE	FALSE	FALSE	FALSE	FALSE
413	1	1	1	1	1	1	1	TURE	TURE	TURE	FALSE	FALSE	TURE	FALSE	TURE	TURE	TURE	TURE
414	1	1	1	1	2	1	2	FALSE	FALSE	FALSE	FALSE	FALSE	FALSE	FALSE	TURE	TURE	TURE	FALSE
415	1	2	1	1	1	1	2	FALSE	FALSE	FALSE	FALSE	FALSE	FALSE	FALSE	FALSE	FALSE	FALSE	FALSE
416	2	2	1	1	1	1	2	TURE	FALSE	TURE	FALSE	TURE	TURE	FALSE	TURE	TURE	TURE	TURE
417	1	1	1	2	1	1	2	FALSE	FALSE	FALSE	FALSE	FALSE	FALSE	FALSE	FALSE	FALSE	FALSE	FALSE
418	2	1	1	1	1	1	2	FALSE	FALSE	TURE	FALSE	FALSE	FALSE	FALSE	FALSE	FALSE	FALSE	FALSE
419	2	1	1	1	1	1	2	TURE	FALSE	FALSE	FALSE	FALSE	FALSE	FALSE	FALSE	FALSE	FALSE	FALSE
420	1	1	1	2	1	1	1	FALSE	FALSE	FALSE	FALSE	FALSE	FALSE	FALSE	TURE	FALSE	FALSE	FALSE
421	2	2	1	2	1	1	2	FALSE	FALSE	TURE	FALSE	FALSE	TURE	FALSE	FALSE	FALSE	FALSE	FALSE
422	2	1	1	2	1	1	2	FALSE	FALSE	FALSE	FALSE	FALSE	FALSE	FALSE	FALSE	FALSE	FALSE	FALSE
423	2	2	1	2	1	1	2	FALSE	FALSE	FALSE	FALSE	FALSE	FALSE	FALSE	FALSE	FALSE	FALSE	FALSE
424	2	1	1	2	1	1	2	FALSE	TURE	TURE	TURE	TURE	TURE	FALSE	TURE	TURE	TURE	TURE
425	1	1	1	2	1	1	2	FALSE	FALSE	FALSE	FALSE	FALSE	FALSE	FALSE	FALSE	FALSE	FALSE	FALSE
426	2	1	1	2	1	1	1	TURE	FALSE	TURE	TURE	FALSE	FALSE	FALSE	FALSE	FALSE	FALSE	FALSE
427	1	2	1	2	1	1	2	FALSE	FALSE	FALSE	FALSE	FALSE	FALSE	FALSE	FALSE	FALSE	FALSE	FALSE
428	2	1	1	1	2	1	1	FALSE	FALSE	FALSE	FALSE	FALSE	FALSE	FALSE	FALSE	TURE	TURE	TURE
429	1	1	1	1	1	1	1	FALSE	FALSE	FALSE	FALSE	FALSE	FALSE	FALSE	FALSE	FALSE	FALSE	FALSE
430	1	1	1	1	1	1	2	FALSE	FALSE	FALSE	FALSE	FALSE	FALSE	FALSE	FALSE	FALSE	FALSE	FALSE
431	1	1	1	1	1	1	2	FALSE	FALSE	FALSE	FALSE	FALSE	FALSE	FALSE	FALSE	FALSE	FALSE	FALSE
432	2	1	1	1	1	1	2	TURE	TURE	TURE	TURE	TURE	TURE	FALSE	TURE	TURE	TURE	TURE
433	2	2	1	2	1	1	2	FALSE	FALSE	FALSE	FALSE	FALSE	FALSE	FALSE	FALSE	FALSE	FALSE	FALSE
434	1	1	1	1	1	1	1	FALSE	FALSE	FALSE	FALSE	FALSE	FALSE	FALSE	FALSE	FALSE	TURE	FALSE
435	2	2	1	2	1	1	2	FALSE	FALSE	TURE	TURE	TURE	TURE	FALSE	TURE	TURE	TURE	TURE
436	2	2	1	2	1	1	2	FALSE	FALSE	FALSE	FALSE	FALSE	FALSE	FALSE	FALSE	FALSE	FALSE	FALSE
437	2	1	1	2	1	1	1	TURE	TURE	TURE	FALSE	FALSE	FALSE	FALSE	FALSE	TURE	TURE	TURE
438	2	1	2	2	1	1	2	TURE	TURE	FALSE	FALSE	TURE	TURE	TURE	FALSE	FALSE	TURE	TURE
439	2	2	1	2	1	1	2	FALSE	FALSE	TURE	FALSE	FALSE	TURE	FALSE	TURE	FALSE	TURE	TURE
440	2	2	1	2	1	1	2	FALSE	FALSE	FALSE	FALSE	FALSE	FALSE	FALSE	FALSE	FALSE	FALSE	FALSE
441	2	1	1	1	1	1	2	FALSE	FALSE	FALSE	FALSE	FALSE	FALSE	FALSE	FALSE	FALSE	FALSE	FALSE
442	2	1	1	1	1	1	1	FALSE	FALSE	FALSE	FALSE	FALSE	FALSE	FALSE	FALSE	FALSE	FALSE	FALSE
443	2	1	1	1	1	1	2	FALSE	FALSE	FALSE	FALSE	FALSE	FALSE	FALSE	FALSE	FALSE	FALSE	FALSE
444	1	1	1	1	1	1	2	FALSE	FALSE	FALSE	FALSE	FALSE	FALSE	FALSE	FALSE	FALSE	FALSE	FALSE
445	2	1	1	1	1	1	2	TURE	FALSE	TURE	FALSE	FALSE	FALSE	FALSE	FALSE	FALSE	FALSE	FALSE
446	2	2	1	2	1	1	2	FALSE	FALSE	FALSE	FALSE	FALSE	FALSE	FALSE	FALSE	FALSE	FALSE	TURE
447	1	2	1	1	1	1	2	FALSE	FALSE	FALSE	FALSE	FALSE	FALSE	FALSE	FALSE	FALSE	FALSE	FALSE
448	1	1	1	1	1	1	2	FALSE	FALSE	TURE	TURE	TURE	FALSE	FALSE	TURE	FALSE	FALSE	FALSE
449	1	1	1	1	1	1	1	FALSE	TURE	TURE	TURE	TURE	TURE	FALSE	FALSE	FALSE	FALSE	FALSE
450	1	2	1	2	1	1	1	TURE	TURE	TURE	FALSE	FALSE	TURE	FALSE	TURE	TURE	TURE	TURE
451	2	1	1	1	1	1	1	FALSE	TURE	TURE	TURE	TURE	TURE	FALSE	TURE	TURE	TURE	FALSE
452	2	1	1	1	2	1	1	FALSE	FALSE	FALSE	FALSE	FALSE	FALSE	FALSE	FALSE	TURE	TURE	TURE
453	1	1	1	2	1	1	2	FALSE	FALSE	FALSE	FALSE	FALSE	FALSE	FALSE	FALSE	FALSE	FALSE	FALSE
454	2	1	2	1	2	1	1	FALSE	FALSE	TURE	FALSE	FALSE	TURE	FALSE	TURE	FALSE	FALSE	FALSE
455	2	1	1	1	2	1	1	FALSE	FALSE	TURE	FALSE	FALSE	FALSE	FALSE	FALSE	FALSE	TURE	FALSE
456	2	1	1	1	2	1	1	FALSE	FALSE	FALSE	FALSE	FALSE	TURE	FALSE	TURE	TURE	FALSE	FALSE
457	1	1	1	1	1	1	2	FALSE	FALSE	FALSE	FALSE	FALSE	FALSE	FALSE	FALSE	FALSE	FALSE	FALSE
458	1	1	1	1	1	1	1	FALSE	TURE	TURE	FALSE	TURE	TURE	FALSE	TURE	TURE	TURE	FALSE
459	2	1	1	1	2	1	1	FALSE	FALSE	TURE	FALSE	FALSE	TURE	FALSE	TURE	TURE	TURE	TURE
460	2	1	2	1	1	1	1	TURE	FALSE	FALSE	FALSE	TURE	TURE	FALSE	TURE	FALSE	TURE	TURE
461	1	1	1	1	1	1	2	FALSE	FALSE	FALSE	FALSE	FALSE	FALSE	FALSE	FALSE	FALSE	FALSE	FALSE
462	2	1	1	1	1	1	1	FALSE	FALSE	FALSE	FALSE	FALSE	TURE	FALSE	TURE	TURE	FALSE	TURE
463	1	1	1	1	1	1	1	FALSE	FALSE	FALSE	FALSE	FALSE	FALSE	FALSE	FALSE	FALSE	FALSE	FALSE
464	2	1	2	1	1	1	2	FALSE	FALSE	FALSE	FALSE	FALSE	FALSE	FALSE	FALSE	FALSE	FALSE	FALSE
465	2	1	1	1	1	1	2	FALSE	FALSE	TURE	FALSE	TURE	TURE	FALSE	TURE	TURE	TURE	FALSE
466	2	1	1	1	1	1	2	FALSE	FALSE	FALSE	FALSE	FALSE	FALSE	FALSE	FALSE	TURE	TURE	FALSE
467	2	1	1	1	1	1	1	FALSE	FALSE	TURE	FALSE	TURE	TURE	FALSE	FALSE	TURE	TURE	FALSE
468	2	1	1	1	1	1	2	FALSE	TURE	FALSE	TURE	TURE	FALSE	FALSE	TURE	FALSE	FALSE	FALSE
469	2	1	1	2	1	1	2	FALSE	FALSE	TURE	FALSE	TURE	FALSE	FALSE	TURE	FALSE	TURE	TURE
470	2	1	1	1	1	1	2	FALSE	TURE	TURE	FALSE	TURE	FALSE	FALSE	TURE	FALSE	FALSE	TURE
471	2	1	1	2	1	1	2	FALSE	FALSE	TURE	FALSE	FALSE	FALSE	FALSE	FALSE	FALSE	TURE	FALSE
472	2	1	1	1	1	1	1	FALSE	TURE	TURE	FALSE	TURE	FALSE	FALSE	FALSE	FALSE	TURE	FALSE
473	2	1	1	2	2	1	1	FALSE	FALSE	TURE	TURE	TURE	FALSE	FALSE	FALSE	FALSE	FALSE	FALSE
474	2	1	2	1	1	1	2	FALSE	TURE	TURE	TURE	TURE	FALSE	TURE	TURE	FALSE	FALSE	TURE
475	2	1	1	2	1	1	2	FALSE	TURE	TURE	FALSE	TURE	TURE	FALSE	TURE	TURE	TURE	FALSE
476	2	1	2	1	1	1	2	TURE	FALSE	TURE	TURE	FALSE	TURE	FALSE	TURE	TURE	TURE	FALSE
477	2	1	2	2	1	1	2	FALSE	FALSE	TURE	FALSE	TURE	TURE	FALSE	TURE	TURE	TURE	TURE
478	1	1	1	1	1	1	1	TURE	TURE	TURE	TURE	TURE	TURE	TURE	FALSE	TURE	TURE	TURE
479	1	1	2	2	1	1	2	TURE	FALSE	TURE	FALSE	TURE	TURE	FALSE	FALSE	TURE	TURE	TURE
480	1	1	1	1	1	1	2	TURE	FALSE	TURE	FALSE	TURE	TURE	FALSE	FALSE	TURE	TURE	TURE
481	2	1	1	1	1	1	1	FALSE	FALSE	FALSE	FALSE	FALSE	FALSE	FALSE	FALSE	FALSE	FALSE	FALSE
482	2	1	1	1	1	1	1	FALSE	TURE	TURE	TURE	TURE	TURE	FALSE	TURE	TURE	TURE	FALSE
483	1	1	1	2	1	1	1	FALSE	FALSE	FALSE	FALSE	FALSE	FALSE	FALSE	FALSE	FALSE	FALSE	FALSE
484	2	1	1	1	1	1	2	TURE	TURE	TURE	FALSE	TURE	TURE	FALSE	FALSE	TURE	TURE	TURE
485	1	1	1	1	1	1	1	FALSE	TURE	TURE	TURE	TURE	TURE	TURE	TURE	TURE	TURE	TURE
486	2	1	1	1	1	1	2	FALSE	FALSE	FALSE	FALSE	FALSE	FALSE	FALSE	FALSE	FALSE	FALSE	FALSE
487	2	1	2	1	1	1	2	TURE	TURE	TURE	TURE	TURE	TURE	FALSE	TURE	TURE	TURE	TURE
488	1	1	1	2	1	1	2	FALSE	TURE	TURE	FALSE	TURE	TURE	FALSE	TURE	TURE	TURE	TURE
489	2	1	1	1	1	1	2	FALSE	FALSE	FALSE	FALSE	FALSE	FALSE	FALSE	FALSE	FALSE	FALSE	FALSE
490	2	2	1	1	2	1	1	FALSE	FALSE	FALSE	FALSE	FALSE	TURE	FALSE	TURE	TURE	TURE	TURE
491	2	1	1	2	1	1	1	FALSE	FALSE	TURE	TURE	TURE	FALSE	TURE	TURE	FALSE	TURE	FALSE
492	2	1	1	1	1	1	2	FALSE	TURE	TURE	FALSE	FALSE	FALSE	FALSE	FALSE	FALSE	FALSE	FALSE
493	2	1	1	2	2	1	1	FALSE	FALSE	FALSE	FALSE	FALSE	FALSE	FALSE	FALSE	FALSE	FALSE	FALSE
494	1	2	2	1	1	1	2	FALSE	FALSE	FALSE	FALSE	FALSE	FALSE	FALSE	FALSE	FALSE	FALSE	FALSE
495	2	2	1	2	1	1	2	FALSE	FALSE	TURE	FALSE	FALSE	FALSE	FALSE	FALSE	FALSE	FALSE	FALSE
496	2	2	1	1	1	1	2	FALSE	FALSE	FALSE	TURE	TURE	TURE	FALSE	TURE	TURE	TURE	FALSE
497	2	1	1	1	1	1	2	FALSE	FALSE	TURE	FALSE	FALSE	TURE	FALSE	TURE	FALSE	TURE	FALSE
498	2	2	1	1	1	1	2	TURE	TURE	TURE	FALSE	TURE	TURE	FALSE	TURE	TURE	TURE	TURE
499	1	1	1	1	1	1	2	TURE	TURE	TURE	TURE	TURE	TURE	FALSE	TURE	TURE	TURE	TURE
500	2	1	1	1	1	1	2	FALSE	FALSE	TURE	FALSE	FALSE	TURE	FALSE	TURE	FALSE	TURE	FALSE
501	2	1	1	2	2	1	2	FALSE	FALSE	FALSE	FALSE	FALSE	FALSE	FALSE	FALSE	FALSE	TURE	TURE
502	2	1	1	1	1	1	2	FALSE	FALSE	TURE	FALSE	TURE	TURE	FALSE	TURE	TURE	TURE	TURE
503	2	1	1	2	1	1	2	FALSE	TURE	TURE	TURE	TURE	FALSE	FALSE	TURE	FALSE	FALSE	TURE
504	2	2	2	1	1	1	2	FALSE	FALSE	FALSE	TURE	TURE	TURE	TURE	TURE	TURE	TURE	FALSE
505	2	1	1	1	1	1	2	FALSE	FALSE	TURE	FALSE	FALSE	FALSE	FALSE	TURE	TURE	TURE	TURE
506	1	1	1	1	1	1	1	FALSE	FALSE	FALSE	FALSE	TURE	TURE	FALSE	TURE	TURE	TURE	TURE
507	1	2	2	1	1	1	2	FALSE	FALSE	FALSE	FALSE	FALSE	FALSE	FALSE	FALSE	FALSE	FALSE	FALSE
508	1	1	1	1	1	1	2	FALSE	FALSE	TURE	TURE	TURE	FALSE	FALSE	TURE	FALSE	TURE	TURE
509	1	1	1	1	1	1	2	FALSE	TURE	TURE	FALSE	TURE	TURE	FALSE	TURE	TURE	TURE	FALSE
510	1	2	1	2	1	1	2	FALSE	FALSE	TURE	FALSE	FALSE	TURE	FALSE	FALSE	FALSE	TURE	TURE
511	1	1	1	1	1	1	2	FALSE	FALSE	FALSE	FALSE	FALSE	FALSE	FALSE	FALSE	FALSE	FALSE	FALSE
512	1	1	1	1	1	1	1	FALSE	FALSE	TURE	TURE	TURE	TURE	FALSE	TURE	TURE	TURE	TURE
513	1	1	1	1	1	1	1	TURE	TURE	TURE	TURE	TURE	TURE	TURE	TURE	FALSE	FALSE	TURE
514	1	1	1	1	1	1	2	FALSE	FALSE	FALSE	FALSE	FALSE	FALSE	FALSE	FALSE	FALSE	FALSE	FALSE
515	1	1	1	1	1	1	1	FALSE	FALSE	FALSE	FALSE	FALSE	FALSE	FALSE	FALSE	FALSE	FALSE	FALSE
516	1	1	1	1	1	1	2	FALSE	FALSE	FALSE	FALSE	FALSE	FALSE	FALSE	FALSE	FALSE	FALSE	FALSE
517	1	1	1	1	1	1	2	FALSE	FALSE	TURE	FALSE	FALSE	FALSE	FALSE	FALSE	FALSE	FALSE	TURE
518	1	1	1	2	1	1	1	FALSE	TURE	TURE	TURE	TURE	TURE	FALSE	TURE	TURE	TURE	TURE
519	1	2	2	1	1	1	2	FALSE	FALSE	FALSE	FALSE	FALSE	FALSE	FALSE	FALSE	FALSE	FALSE	FALSE
520	1	1	1	1	1	1	1	FALSE	FALSE	FALSE	FALSE	FALSE	FALSE	FALSE	FALSE	FALSE	FALSE	FALSE
521	1	1	1	1	1	1	2	TURE	FALSE	FALSE	FALSE	FALSE	FALSE	FALSE	FALSE	FALSE	FALSE	FALSE
522	2	1	1	1	1	1	2	FALSE	FALSE	TURE	FALSE	TURE	TURE	FALSE	FALSE	FALSE	TURE	TURE
523	2	1	1	1	1	1	2	TURE	TURE	TURE	FALSE	TURE	TURE	FALSE	TURE	TURE	TURE	TURE
524	2	2	1	1	1	1	2	FALSE	FALSE	FALSE	FALSE	FALSE	FALSE	FALSE	FALSE	TURE	TURE	TURE
525	2	1	1	2	1	1	2	TURE	TURE	FALSE	TURE	FALSE	TURE	FALSE	TURE	TURE	TURE	TURE
526	2	2	1	1	1	1	1	FALSE	TURE	TURE	TURE	TURE	TURE	FALSE	FALSE	TURE	FALSE	FALSE
527	2	1	1	1	1	1	1	FALSE	FALSE	TURE	FALSE	TURE	FALSE	FALSE	TURE	TURE	TURE	TURE
528	2	1	1	2	1	1	1	FALSE	FALSE	TURE	TURE	TURE	TURE	FALSE	TURE	TURE	FALSE	TURE
529	2	1	1	1	1	1	2	FALSE	FALSE	TURE	FALSE	TURE	TURE	FALSE	FALSE	FALSE	TURE	FALSE
530	2	1	1	2	1	1	2	FALSE	FALSE	TURE	TURE	TURE	FALSE	FALSE	FALSE	TURE	TURE	FALSE
531	2	1	1	2	1	1	2	FALSE	FALSE	FALSE	TURE	TURE	TURE	FALSE	FALSE	TURE	TURE	TURE
532	2	1	2	1	1	1	2	FALSE	FALSE	FALSE	FALSE	FALSE	FALSE	FALSE	FALSE	FALSE	FALSE	FALSE
533	2	1	1	1	2	1	2	FALSE	FALSE	FALSE	FALSE	FALSE	FALSE	FALSE	FALSE	FALSE	FALSE	FALSE
534	1	1	1	1	1	1	2	TURE	TURE	TURE	TURE	TURE	TURE	TURE	TURE	TURE	TURE	TURE
535	2	1	1	2	1	1	2	TURE	TURE	TURE	TURE	TURE	TURE	TURE	TURE	TURE	TURE	TURE
536	2	1	1	1	1	1	2	FALSE	FALSE	TURE	FALSE	TURE	FALSE	FALSE	FALSE	FALSE	FALSE	FALSE
537	2	1	1	2	1	1	1	FALSE	FALSE	FALSE	FALSE	FALSE	FALSE	FALSE	FALSE	TURE	FALSE	FALSE
538	2	1	1	1	2	1	1	FALSE	FALSE	TURE	TURE	TURE	TURE	FALSE	FALSE	TURE	TURE	TURE
539	1	1	1	1	1	1	1	FALSE	FALSE	TURE	FALSE	TURE	TURE	FALSE	FALSE	FALSE	TURE	TURE
540	1	1	1	1	1	1	1	TURE	TURE	TURE	FALSE	TURE	TURE	FALSE	FALSE	FALSE	TURE	TURE
541	1	1	1	1	2	1	2	FALSE	FALSE	TURE	FALSE	FALSE	TURE	FALSE	TURE	FALSE	FALSE	FALSE
542	2	1	1	1	1	1	2	FALSE	TURE	TURE	TURE	TURE	FALSE	FALSE	TURE	TURE	TURE	TURE
543	2	1	1	1	1	1	2	FALSE	TURE	TURE	FALSE	TURE	TURE	FALSE	FALSE	FALSE	TURE	TURE
544	2	2	1	1	1	1	1	TURE	TURE	TURE	FALSE	TURE	TURE	FALSE	TURE	TURE	TURE	TURE
545	2	1	2	1	1	1	2	FALSE	FALSE	FALSE	FALSE	TURE	TURE	FALSE	FALSE	FALSE	FALSE	FALSE
546	2	1	1	1	1	1	2	FALSE	FALSE	FALSE	FALSE	TURE	TURE	FALSE	FALSE	FALSE	TURE	TURE
547	2	1	1	1	2	1	1	FALSE	TURE	TURE	FALSE	TURE	TURE	FALSE	TURE	TURE	TURE	TURE
548	2	2	1	2	1	1	1	FALSE	FALSE	FALSE	FALSE	FALSE	FALSE	FALSE	FALSE	FALSE	FALSE	FALSE
549	2	1	1	1	1	1	1	FALSE	FALSE	FALSE	FALSE	FALSE	FALSE	FALSE	FALSE	FALSE	FALSE	FALSE
550	2	1	1	1	1	1	1	FALSE	FALSE	TURE	FALSE	FALSE	FALSE	FALSE	FALSE	FALSE	FALSE	FALSE
551	2	1	1	2	1	1	1	TURE	FALSE	FALSE	FALSE	FALSE	FALSE	FALSE	FALSE	FALSE	FALSE	FALSE
552	2	1	1	1	1	1	1	FALSE	FALSE	FALSE	FALSE	FALSE	FALSE	FALSE	FALSE	FALSE	FALSE	FALSE
553	2	1	1	2	1	1	1	TURE	FALSE	TURE	FALSE	TURE	TURE	FALSE	FALSE	TURE	TURE	FALSE
554	2	1	1	1	1	1	2	FALSE	TURE	TURE	FALSE	TURE	FALSE	FALSE	TURE	FALSE	TURE	TURE
555	2	2	1	1	1	1	1	FALSE	FALSE	FALSE	FALSE	FALSE	FALSE	FALSE	TURE	TURE	TURE	FALSE
556	2	1	1	1	1	1	2	FALSE	FALSE	TURE	TURE	TURE	FALSE	FALSE	FALSE	FALSE	TURE	FALSE
557	2	1	1	1	1	1	2	FALSE	FALSE	TURE	FALSE	TURE	TURE	FALSE	TURE	TURE	TURE	TURE
558	2	2	1	2	1	1	2	TURE	TURE	TURE	FALSE	TURE	TURE	FALSE	FALSE	TURE	FALSE	TURE
559	1	2	1	2	1	1	1	FALSE	FALSE	FALSE	FALSE	FALSE	TURE	TURE	FALSE	TURE	TURE	TURE
560	1	2	1	2	1	1	2	FALSE	FALSE	FALSE	FALSE	FALSE	TURE	FALSE	TURE	TURE	TURE	TURE
561	2	2	1	2	1	1	2	TURE	TURE	TURE	TURE	FALSE	TURE	TURE	TURE	FALSE	TURE	TURE
562	1	2	1	2	1	1	2	TURE	TURE	TURE	FALSE	FALSE	TURE	FALSE	TURE	TURE	TURE	FALSE
563	1	2	2	2	1	1	1	TURE	TURE	TURE	FALSE	TURE	TURE	FALSE	FALSE	FALSE	FALSE	FALSE
564	2	2	1	2	1	1	2	TURE	TURE	TURE	FALSE	TURE	TURE	FALSE	FALSE	FALSE	FALSE	FALSE
565	2	2	2	2	1	1	2	TURE	TURE	TURE	FALSE	FALSE	TURE	FALSE	TURE	FALSE	TURE	FALSE
566	2	2	1	2	1	1	1	FALSE	FALSE	FALSE	FALSE	FALSE	FALSE	FALSE	FALSE	FALSE	FALSE	FALSE
567	2	2	1	2	1	1	2	TURE	TURE	TURE	TURE	TURE	TURE	TURE	TURE	TURE	TURE	TURE
568	2	2	1	2	1	1	2	TURE	TURE	TURE	TURE	TURE	TURE	FALSE	TURE	TURE	TURE	TURE
569	1	1	1	1	1	1	1	TURE	TURE	FALSE	FALSE	FALSE	FALSE	TURE	TURE	TURE	FALSE	FALSE
570	2	1	1	1	1	1	1	TURE	FALSE	FALSE	FALSE	TURE	TURE	FALSE	FALSE	FALSE	FALSE	TURE
571	1	1	1	1	1	1	2	FALSE	FALSE	FALSE	FALSE	FALSE	FALSE	FALSE	FALSE	FALSE	FALSE	FALSE
572	1	1	1	2	1	1	2	FALSE	TURE	TURE	TURE	TURE	TURE	TURE	TURE	TURE	TURE	FALSE
573	1	1	1	1	1	1	2	FALSE	TURE	TURE	TURE	TURE	TURE	TURE	TURE	TURE	TURE	TURE
574	1	1	1	1	1	1	1	TURE	TURE	TURE	TURE	TURE	TURE	TURE	TURE	TURE	TURE	TURE
575	1	1	2	2	1	1	2	TURE	TURE	TURE	TURE	TURE	TURE	TURE	TURE	TURE	TURE	TURE
576	1	1	1	1	1	1	2	FALSE	FALSE	FALSE	FALSE	FALSE	FALSE	FALSE	FALSE	FALSE	FALSE	FALSE
577	1	1	1	1	1	1	2	FALSE	FALSE	FALSE	FALSE	FALSE	FALSE	FALSE	FALSE	FALSE	FALSE	FALSE
578	1	1	1	2	1	1	1	TURE	TURE	TURE	TURE	TURE	TURE	TURE	TURE	TURE	TURE	TURE
579	1	1	1	2	1	1	1	FALSE	FALSE	TURE	FALSE	FALSE	TURE	FALSE	FALSE	TURE	TURE	TURE
580	1	1	1	1	1	1	1	TURE	TURE	TURE	TURE	TURE	TURE	TURE	TURE	TURE	TURE	TURE
581	1	1	1	1	1	1	2	FALSE	FALSE	FALSE	FALSE	FALSE	FALSE	FALSE	FALSE	FALSE	FALSE	FALSE
582	2	1	1	1	1	1	1	FALSE	FALSE	FALSE	FALSE	FALSE	FALSE	FALSE	FALSE	FALSE	FALSE	FALSE
583	2	1	1	2	1	1	2	FALSE	FALSE	FALSE	TURE	TURE	FALSE	FALSE	FALSE	FALSE	FALSE	FALSE
584	2	1	2	1	1	1	2	TURE	TURE	TURE	FALSE	FALSE	FALSE	FALSE	FALSE	TURE	TURE	TURE
585	2	1	1	2	1	1	2	FALSE	FALSE	TURE	FALSE	TURE	TURE	FALSE	TURE	TURE	FALSE	TURE
586	2	1	1	2	1	1	1	TURE	TURE	TURE	TURE	TURE	TURE	TURE	TURE	TURE	TURE	TURE
587	2	1	1	1	1	1	2	FALSE	FALSE	FALSE	FALSE	FALSE	FALSE	FALSE	FALSE	FALSE	FALSE	FALSE
588	2	1	2	2	1	1	2	FALSE	FALSE	FALSE	FALSE	TURE	TURE	FALSE	FALSE	TURE	TURE	TURE
589	2	1	1	1	1	1	2	TURE	TURE	FALSE	FALSE	FALSE	FALSE	FALSE	FALSE	TURE	FALSE	FALSE
590	2	1	1	2	1	1	2	TURE	TURE	TURE	TURE	TURE	TURE	TURE	TURE	TURE	TURE	TURE
591	2	1	1	1	1	1	2	FALSE	FALSE	TURE	FALSE	TURE	TURE	FALSE	FALSE	TURE	FALSE	FALSE
592	2	1	1	1	1	1	2	TURE	TURE	TURE	FALSE	TURE	TURE	FALSE	TURE	TURE	TURE	TURE
593	2	1	1	2	1	1	2	FALSE	TURE	FALSE	TURE	TURE	FALSE	FALSE	TURE	TURE	TURE	TURE
594	2	1	1	1	1	1	2	FALSE	TURE	TURE	FALSE	TURE	TURE	FALSE	FALSE	TURE	TURE	TURE
595	2	1	1	2	1	1	2	FALSE	FALSE	FALSE	FALSE	FALSE	FALSE	FALSE	FALSE	TURE	FALSE	TURE
596	2	1	1	1	1	1	2	FALSE	TURE	TURE	FALSE	TURE	FALSE	FALSE	TURE	TURE	TURE	TURE
597	2	1	1	1	1	1	2	TURE	TURE	TURE	FALSE	TURE	TURE	FALSE	TURE	TURE	FALSE	TURE
598	2	1	1	2	1	1	2	FALSE	FALSE	FALSE	FALSE	FALSE	FALSE	FALSE	FALSE	FALSE	TURE	TURE
599	2	1	1	1	1	1	1	FALSE	FALSE	FALSE	FALSE	FALSE	FALSE	FALSE	FALSE	FALSE	FALSE	FALSE
600	2	1	1	1	1	1	1	FALSE	FALSE	FALSE	TURE	FALSE	FALSE	FALSE	FALSE	FALSE	FALSE	FALSE
601	2	1	1	2	1	1	1	FALSE	TURE	TURE	TURE	TURE	FALSE	FALSE	TURE	TURE	TURE	TURE
602	2	1	1	1	1	1	2	FALSE	FALSE	TURE	FALSE	TURE	TURE	FALSE	TURE	TURE	TURE	TURE
603	2	1	1	2	1	1	2	FALSE	TURE	TURE	FALSE	TURE	FALSE	FALSE	FALSE	FALSE	FALSE	TURE
604	2	1	1	1	1	1	1	FALSE	TURE	TURE	TURE	TURE	TURE	FALSE	TURE	TURE	TURE	TURE
605	2	1	1	1	1	1	2	TURE	TURE	TURE	FALSE	FALSE	FALSE	FALSE	FALSE	TURE	FALSE	FALSE
606	2	1	1	1	1	1	2	FALSE	FALSE	FALSE	FALSE	FALSE	FALSE	FALSE	FALSE	FALSE	FALSE	FALSE
607	2	1	1	2	1	1	1	FALSE	FALSE	FALSE	FALSE	FALSE	FALSE	FALSE	FALSE	FALSE	FALSE	FALSE
608	2	1	1	1	1	1	1	FALSE	FALSE	FALSE	FALSE	FALSE	FALSE	FALSE	FALSE	FALSE	FALSE	FALSE
609	2	1	1	2	1	1	1	FALSE	TURE	TURE	FALSE	TURE	TURE	FALSE	FALSE	FALSE	FALSE	TURE
610	2	1	2	1	1	1	1	FALSE	FALSE	TURE	FALSE	FALSE	FALSE	FALSE	FALSE	FALSE	FALSE	FALSE
611	2	1	1	1	1	1	2	FALSE	TURE	TURE	FALSE	TURE	FALSE	FALSE	TURE	FALSE	TURE	FALSE
612	2	1	1	2	1	1	2	TURE	TURE	TURE	FALSE	TURE	FALSE	FALSE	TURE	TURE	TURE	FALSE
613	1	1	1	1	1	1	2	FALSE	TURE	TURE	FALSE	TURE	TURE	FALSE	TURE	TURE	TURE	TURE
614	1	1	1	2	1	1	1	FALSE	FALSE	FALSE	TURE	TURE	TURE	TURE	TURE	TURE	TURE	TURE
615	2	1	1	2	1	1	1	FALSE	FALSE	FALSE	TURE	TURE	FALSE	FALSE	TURE	FALSE	TURE	TURE
616	2	1	1	1	1	1	2	TURE	FALSE	TURE	FALSE	TURE	FALSE	FALSE	TURE	TURE	TURE	TURE
617	1	1	1	2	1	1	2	FALSE	FALSE	FALSE	FALSE	FALSE	FALSE	FALSE	FALSE	FALSE	FALSE	FALSE
618	2	1	1	1	1	1	1	FALSE	FALSE	TURE	TURE	TURE	FALSE	FALSE	FALSE	TURE	TURE	TURE
619	1	1	1	1	1	1	2	FALSE	FALSE	FALSE	FALSE	FALSE	FALSE	FALSE	FALSE	FALSE	FALSE	FALSE
620	1	1	1	2	1	1	1	FALSE	FALSE	FALSE	FALSE	FALSE	FALSE	FALSE	FALSE	FALSE	FALSE	FALSE
621	1	1	1	1	1	1	2	FALSE	FALSE	FALSE	FALSE	FALSE	FALSE	FALSE	FALSE	FALSE	FALSE	FALSE
622	1	2	1	2	1	1	1	FALSE	FALSE	FALSE	FALSE	FALSE	FALSE	FALSE	FALSE	FALSE	FALSE	FALSE
623	1	1	1	1	1	1	1	FALSE	FALSE	FALSE	TURE	TURE	FALSE	FALSE	FALSE	FALSE	FALSE	FALSE
624	2	1	1	1	1	1	1	FALSE	FALSE	FALSE	FALSE	FALSE	FALSE	FALSE	FALSE	FALSE	FALSE	FALSE
625	2	1	1	2	2	1	1	FALSE	FALSE	FALSE	FALSE	FALSE	FALSE	FALSE	FALSE	FALSE	FALSE	FALSE
626	2	1	1	1	1	1	2	FALSE	TURE	TURE	FALSE	TURE	TURE	FALSE	TURE	FALSE	TURE	TURE
627	2	2	1	2	1	1	2	FALSE	FALSE	TURE	FALSE	FALSE	FALSE	FALSE	FALSE	FALSE	FALSE	TURE
628	2	1	1	1	1	1	1	TURE	TURE	TURE	TURE	TURE	TURE	TURE	TURE	TURE	TURE	TURE
629	2	1	1	2	1	1	2	FALSE	TURE	TURE	FALSE	TURE	TURE	FALSE	FALSE	TURE	FALSE	FALSE
630	1	1	1	1	2	1	1	FALSE	FALSE	FALSE	FALSE	FALSE	FALSE	FALSE	FALSE	FALSE	FALSE	FALSE
631	1	1	1	1	1	1	1	FALSE	TURE	TURE	FALSE	TURE	FALSE	FALSE	TURE	TURE	TURE	FALSE
632	1	1	1	2	1	1	1	TURE	TURE	TURE	TURE	TURE	TURE	FALSE	TURE	TURE	TURE	TURE
633	1	1	1	1	1	1	1	FALSE	FALSE	TURE	FALSE	FALSE	TURE	FALSE	FALSE	TURE	TURE	TURE
634	2	1	1	1	1	1	2	FALSE	FALSE	FALSE	FALSE	FALSE	FALSE	FALSE	FALSE	FALSE	FALSE	FALSE
635	2	1	2	1	2	1	1	FALSE	FALSE	FALSE	FALSE	FALSE	FALSE	FALSE	FALSE	FALSE	FALSE	FALSE
636	1	1	1	2	1	1	2	TURE	TURE	TURE	FALSE	TURE	TURE	FALSE	TURE	TURE	FALSE	FALSE
637	1	1	1	1	1	1	2	FALSE	FALSE	FALSE	FALSE	FALSE	FALSE	FALSE	FALSE	FALSE	FALSE	FALSE
638	2	1	1	2	2	1	2	FALSE	FALSE	TURE	FALSE	FALSE	TURE	FALSE	TURE	TURE	TURE	FALSE
639	2	1	1	1	1	1	2	FALSE	FALSE	TURE	FALSE	TURE	FALSE	FALSE	FALSE	FALSE	FALSE	FALSE
640	1	1	1	2	1	1	2	FALSE	FALSE	TURE	FALSE	TURE	TURE	FALSE	FALSE	TURE	TURE	TURE
641	1	1	1	1	2	1	1	FALSE	FALSE	FALSE	FALSE	FALSE	FALSE	FALSE	TURE	FALSE	FALSE	FALSE
642	2	1	1	1	1	1	2	FALSE	FALSE	FALSE	FALSE	FALSE	FALSE	FALSE	FALSE	FALSE	FALSE	TURE
643	2	1	1	2	1	1	2	FALSE	FALSE	FALSE	FALSE	FALSE	FALSE	FALSE	FALSE	FALSE	FALSE	FALSE
644	1	1	1	1	1	1	2	TURE	FALSE	TURE	FALSE	TURE	TURE	FALSE	FALSE	TURE	TURE	TURE
645	2	1	1	2	1	1	2	FALSE	FALSE	FALSE	FALSE	FALSE	FALSE	FALSE	FALSE	FALSE	FALSE	FALSE
646	2	1	1	1	2	1	1	FALSE	FALSE	TURE	TURE	TURE	FALSE	FALSE	FALSE	TURE	TURE	TURE
647	1	1	1	1	1	1	1	FALSE	TURE	TURE	TURE	TURE	FALSE	FALSE	FALSE	TURE	TURE	TURE
648	2	1	1	1	1	1	1	TURE	FALSE	TURE	FALSE	TURE	TURE	FALSE	TURE	TURE	TURE	FALSE
649	2	2	1	1	1	1	1	FALSE	TURE	TURE	FALSE	TURE	TURE	FALSE	TURE	FALSE	TURE	TURE
650	2	1	1	2	1	1	1	FALSE	TURE	TURE	FALSE	TURE	TURE	FALSE	TURE	TURE	TURE	TURE
651	2	1	1	1	1	1	2	FALSE	FALSE	FALSE	TURE	FALSE	TURE	TURE	TURE	FALSE	FALSE	TURE
652	2	1	1	2	1	1	2	FALSE	TURE	TURE	TURE	TURE	FALSE	FALSE	TURE	TURE	TURE	FALSE
653	1	1	1	1	1	1	1	TURE	FALSE	TURE	TURE	TURE	TURE	FALSE	TURE	TURE	TURE	TURE
654	2	1	1	2	1	1	2	FALSE	TURE	TURE	FALSE	TURE	TURE	FALSE	TURE	TURE	TURE	TURE
655	2	1	1	2	1	1	1	FALSE	FALSE	FALSE	FALSE	TURE	FALSE	FALSE	FALSE	FALSE	FALSE	FALSE
656	2	2	1	1	1	1	2	FALSE	FALSE	FALSE	FALSE	FALSE	FALSE	FALSE	FALSE	FALSE	FALSE	FALSE
657	2	1	1	2	1	1	1	FALSE	FALSE	TURE	FALSE	TURE	TURE	FALSE	TURE	TURE	TURE	TURE
658	2	1	1	1	1	1	1	FALSE	TURE	FALSE	FALSE	FALSE	TURE	FALSE	FALSE	TURE	TURE	TURE
659	2	1	1	2	1	1	1	FALSE	FALSE	FALSE	FALSE	FALSE	FALSE	FALSE	FALSE	FALSE	FALSE	FALSE
660	2	1	1	1	1	1	2	FALSE	FALSE	FALSE	FALSE	FALSE	FALSE	FALSE	FALSE	FALSE	FALSE	FALSE
661	2	1	1	1	2	1	1	FALSE	FALSE	FALSE	FALSE	FALSE	FALSE	TURE	TURE	TURE	TURE	FALSE
662	2	1	1	2	1	1	2	FALSE	TURE	TURE	TURE	TURE	TURE	FALSE	TURE	TURE	TURE	TURE
663	2	1	1	1	1	1	1	FALSE	TURE	TURE	TURE	TURE	TURE	FALSE	TURE	TURE	TURE	TURE
664	2	1	1	1	1	1	2	FALSE	TURE	TURE	TURE	TURE	TURE	TURE	TURE	TURE	TURE	TURE
665	2	1	1	2	1	1	1	FALSE	FALSE	TURE	FALSE	FALSE	TURE	FALSE	TURE	TURE	TURE	TURE
666	2	1	1	1	1	1	1	FALSE	FALSE	TURE	FALSE	FALSE	TURE	FALSE	FALSE	TURE	TURE	TURE
667	2	1	1	1	1	1	1	FALSE	FALSE	TURE	FALSE	FALSE	TURE	FALSE	FALSE	TURE	TURE	FALSE
668	1	1	1	1	1	1	2	FALSE	FALSE	FALSE	FALSE	FALSE	FALSE	FALSE	FALSE	FALSE	FALSE	FALSE
669	2	1	1	1	1	1	2	TURE	FALSE	TURE	FALSE	FALSE	TURE	FALSE	TURE	TURE	TURE	TURE
670	2	2	1	1	1	1	2	TURE	FALSE	FALSE	TURE	TURE	TURE	FALSE	TURE	FALSE	FALSE	FALSE
671	2	1	2	2	2	1	1	FALSE	FALSE	TURE	TURE	TURE	TURE	FALSE	TURE	FALSE	TURE	TURE
672	1	1	1	1	1	1	2	FALSE	FALSE	TURE	FALSE	FALSE	FALSE	FALSE	FALSE	FALSE	FALSE	FALSE
673	1	1	1	1	1	1	1	FALSE	TURE	TURE	TURE	FALSE	TURE	FALSE	TURE	TURE	TURE	TURE
674	2	1	1	2	1	1	1	FALSE	FALSE	FALSE	FALSE	FALSE	FALSE	FALSE	TURE	FALSE	FALSE	FALSE
675	2	1	1	1	1	1	1	TURE	FALSE	TURE	FALSE	TURE	TURE	FALSE	TURE	TURE	FALSE	TURE
676	2	1	1	1	1	1	1	FALSE	TURE	TURE	TURE	TURE	TURE	FALSE	TURE	TURE	TURE	TURE
677	2	1	1	2	1	1	2	FALSE	FALSE	TURE	FALSE	FALSE	FALSE	FALSE	FALSE	FALSE	FALSE	FALSE
678	2	1	1	1	2	1	1	FALSE	FALSE	TURE	TURE	TURE	TURE	FALSE	TURE	TURE	TURE	TURE
679	2	1	1	2	1	1	1	FALSE	FALSE	TURE	TURE	TURE	TURE	FALSE	TURE	TURE	TURE	TURE
680	2	1	1	1	1	1	2	FALSE	TURE	TURE	FALSE	TURE	TURE	FALSE	TURE	FALSE	FALSE	TURE
681	2	1	1	2	1	1	2	FALSE	TURE	TURE	TURE	TURE	FALSE	FALSE	TURE	TURE	TURE	FALSE
682	2	1	1	1	1	1	2	FALSE	TURE	TURE	TURE	TURE	TURE	FALSE	TURE	TURE	TURE	TURE
683	1	1	1	2	1	2	2	FALSE	FALSE	FALSE	FALSE	FALSE	FALSE	FALSE	FALSE	FALSE	FALSE	FALSE
684	2	2	1	2	1	2	2	FALSE	FALSE	FALSE	TURE	TURE	TURE	FALSE	TURE	TURE	FALSE	TURE
685	1	1	2	1	2	2	2	FALSE	FALSE	FALSE	FALSE	FALSE	FALSE	FALSE	FALSE	FALSE	FALSE	FALSE
686	1	2	1	2	1	2	2	FALSE	FALSE	FALSE	FALSE	FALSE	FALSE	FALSE	FALSE	FALSE	FALSE	FALSE
687	1	2	2	2	2	2	1	FALSE	FALSE	FALSE	FALSE	FALSE	FALSE	FALSE	FALSE	FALSE	FALSE	FALSE
688	2	2	1	2	2	2	1	TURE	FALSE	TURE	FALSE	TURE	TURE	FALSE	FALSE	FALSE	FALSE	FALSE
689	1	2	1	2	1	2	1	FALSE	FALSE	FALSE	FALSE	FALSE	FALSE	FALSE	FALSE	FALSE	FALSE	FALSE
690	2	1	1	1	2	2	1	TURE	TURE	TURE	FALSE	FALSE	FALSE	FALSE	FALSE	FALSE	FALSE	FALSE
691	2	2	1	2	2	2	1	FALSE	TURE	FALSE	TURE	TURE	TURE	FALSE	TURE	FALSE	TURE	TURE
692	2	1	1	1	1	2	2	FALSE	FALSE	FALSE	FALSE	FALSE	TURE	FALSE	TURE	TURE	TURE	TURE
693	2	2	1	2	2	2	1	FALSE	FALSE	FALSE	FALSE	FALSE	TURE	FALSE	FALSE	FALSE	FALSE	FALSE
694	1	2	1	2	2	2	2	FALSE	FALSE	FALSE	FALSE	FALSE	FALSE	FALSE	TURE	TURE	TURE	FALSE
695	2	1	1	1	1	2	2	TURE	FALSE	TURE	FALSE	TURE	TURE	FALSE	TURE	TURE	TURE	TURE
696	1	2	1	2	1	2	2	TURE	FALSE	TURE	TURE	TURE	TURE	TURE	TURE	TURE	TURE	TURE
697	2	1	1	1	1	2	2	TURE	FALSE	TURE	FALSE	TURE	FALSE	FALSE	TURE	TURE	TURE	TURE
698	2	1	1	1	1	2	2	TURE	FALSE	TURE	TURE	FALSE	FALSE	FALSE	FALSE	FALSE	FALSE	FALSE
699	1	1	1	1	1	2	2	TURE	TURE	TURE	TURE	TURE	TURE	FALSE	TURE	TURE	TURE	TURE
700	1	2	1	2	1	2	2	FALSE	FALSE	FALSE	FALSE	FALSE	FALSE	FALSE	FALSE	FALSE	FALSE	FALSE
701	1	2	1	2	1	2	1	TURE	TURE	FALSE	FALSE	TURE	FALSE	FALSE	FALSE	FALSE	TURE	TURE
702	1	2	1	1	1	2	1	TURE	TURE	TURE	FALSE	TURE	FALSE	TURE	TURE	TURE	TURE	FALSE
703	1	1	1	2	2	2	2	TURE	FALSE	FALSE	FALSE	FALSE	FALSE	FALSE	FALSE	FALSE	FALSE	FALSE
704	1	2	1	2	2	2	1	TURE	TURE	TURE	FALSE	TURE	TURE	FALSE	FALSE	TURE	TURE	FALSE
705	1	1	1	2	1	2	2	FALSE	FALSE	FALSE	TURE	FALSE	FALSE	FALSE	FALSE	FALSE	FALSE	FALSE
706	1	2	1	2	1	2	2	TURE	TURE	TURE	TURE	TURE	TURE	FALSE	TURE	TURE	TURE	TURE
707	1	1	1	1	1	2	1	TURE	TURE	TURE	FALSE	TURE	TURE	FALSE	FALSE	FALSE	TURE	FALSE
708	1	1	1	1	1	2	1	TURE	FALSE	TURE	FALSE	TURE	TURE	FALSE	FALSE	TURE	TURE	TURE
709	2	2	1	2	1	2	1	TURE	TURE	TURE	FALSE	TURE	TURE	FALSE	TURE	TURE	TURE	TURE
710	1	1	1	1	1	2	1	TURE	FALSE	FALSE	FALSE	TURE	TURE	FALSE	FALSE	TURE	TURE	TURE
711	1	1	1	1	1	2	1	TURE	TURE	TURE	TURE	TURE	TURE	TURE	TURE	TURE	TURE	TURE
712	1	1	1	1	2	2	1	TURE	TURE	TURE	FALSE	TURE	TURE	FALSE	TURE	FALSE	FALSE	TURE
713	1	2	1	2	2	2	1	TURE	TURE	TURE	FALSE	TURE	TURE	FALSE	TURE	TURE	TURE	TURE
714	2	2	1	2	2	2	1	TURE	TURE	TURE	FALSE	TURE	TURE	FALSE	TURE	TURE	TURE	TURE
715	1	1	1	2	2	2	1	TURE	FALSE	TURE	FALSE	TURE	TURE	TURE	FALSE	TURE	TURE	TURE
716	2	1	1	1	2	2	1	TURE	TURE	FALSE	FALSE	TURE	TURE	FALSE	TURE	TURE	TURE	TURE
717	1	1	1	2	1	2	1	TURE	TURE	TURE	FALSE	TURE	TURE	TURE	TURE	TURE	TURE	TURE
718	2	1	1	2	2	2	1	TURE	TURE	TURE	FALSE	TURE	TURE	FALSE	TURE	TURE	TURE	TURE
719	1	2	1	2	1	2	1	TURE	FALSE	FALSE	FALSE	TURE	TURE	FALSE	TURE	TURE	TURE	TURE
720	2	1	1	1	1	2	2	TURE	TURE	TURE	FALSE	TURE	FALSE	FALSE	TURE	TURE	TURE	TURE
721	1	1	1	1	2	2	1	TURE	TURE	FALSE	TURE	TURE	TURE	FALSE	TURE	TURE	TURE	TURE
722	1	1	1	1	1	2	1	TURE	TURE	TURE	FALSE	TURE	TURE	FALSE	TURE	TURE	TURE	TURE
723	2	2	1	2	2	2	1	TURE	TURE	TURE	FALSE	TURE	TURE	FALSE	TURE	TURE	TURE	TURE
724	1	2	1	2	2	2	2	TURE	TURE	TURE	TURE	TURE	TURE	TURE	FALSE	TURE	TURE	FALSE

## Sheet: attitude
Data of attitude
ID	Q1Gender,1=male,2-female	Q2Age,1=17to20Y,2=more than20Y	Q3Nationality,1=Han,2=Ethnic minority	Q4Grade level,1=Lower-year,2=Upper-year	Q5Living expenses,1=low2000Y,2=more2000Y	Q6 Specializations,1=Nonmedical,2=medical	Q7Residence,1=Urban,2=Rural	Q19	Q20	Q21	Q22	Q23	Q24	Q25	Q26
1	1	1	1	1	1	1	1	YES	YES	NO	YES	YES	YES	NO	NO
2	1	1	1	1	1	1	1	YES	YES	YES	YES	YES	YES	NO	NO
3	1	1	1	1	1	1	1	YES	NO	NO	YES	YES	YES	NO	NO
4	2	1	1	1	1	1	1	YES	NO	NO	YES	YES	YES	NO	NO
5	1	2	1	2	2	2	1	YES	YES	NO	YES	YES	YES	NO	YES
6	2	1	1	1	1	1	1	YES	YES	NO	YES	YES	YES	NO	NO
7	2	2	1	1	1	1	1	YES	YES	NO	YES	YES	YES	NO	NO
8	1	1	1	1	1	1	1	YES	YES	YES	YES	YES	YES	YES	YES
9	2	1	1	1	1	1	2	YES	YES	YES	YES	YES	YES	NO	NO
10	1	1	1	1	1	1	2	NO	NO	NO	YES	NO	YES	NO	NO
11	1	2	1	1	1	1	2	YES	YES	YES	YES	YES	YES	NO	NO
12	2	1	1	1	1	1	2	YES	YES	YES	YES	YES	YES	NO	NO
13	2	1	1	1	1	1	2	YES	YES	NO	YES	YES	YES	NO	NO
14	1	1	1	1	1	1	2	YES	YES	NO	YES	YES	YES	NO	NO
15	2	1	1	1	1	1	2	YES	NO	NO	YES	YES	YES	NO	NO
16	2	1	1	1	1	1	2	YES	YES	NO	YES	YES	YES	NO	NO
17	1	1	1	1	1	1	2	YES	YES	YES	YES	YES	NO	NO	NO
18	2	1	1	1	2	1	2	NO	NO	NO	NO	NO	NO	NO	NO
19	2	1	1	1	1	2	2	YES	YES	YES	YES	YES	YES	NO	NO
20	2	1	1	1	1	1	2	YES	YES	NO	YES	YES	YES	NO	YES
21	1	1	1	1	1	1	2	YES	NO	NO	YES	YES	YES	NO	NO
22	2	2	1	1	1	1	2	YES	YES	NO	YES	YES	YES	NO	NO
23	2	1	1	1	1	1	2	NO	YES	NO	YES	YES	YES	NO	NO
24	1	2	1	2	1	1	2	YES	YES	NO	YES	YES	YES	NO	NO
25	2	2	1	1	1	1	2	YES	YES	NO	YES	YES	YES	NO	NO
26	1	2	1	1	1	1	2	YES	NO	NO	YES	NO	NO	NO	NO
27	2	1	1	1	2	1	2	YES	YES	YES	YES	YES	YES	YES	YES
28	2	1	1	1	1	1	1	NO	YES	NO	YES	YES	YES	NO	NO
29	1	1	1	1	1	1	2	YES	NO	NO	NO	NO	YES	NO	NO
30	2	2	1	1	1	1	2	YES	YES	NO	YES	YES	YES	NO	NO
31	1	2	1	1	2	1	1	YES	NO	YES	YES	YES	YES	YES	YES
32	2	1	1	1	1	1	2	YES	NO	NO	YES	YES	YES	NO	NO
33	1	1	1	1	1	1	2	NO	NO	NO	NO	NO	NO	NO	NO
34	2	1	1	1	1	1	2	YES	YES	NO	YES	YES	YES	NO	NO
35	2	1	1	1	1	1	1	YES	YES	YES	YES	YES	YES	NO	NO
36	1	2	1	1	1	1	2	YES	NO	NO	YES	NO	YES	NO	NO
37	2	1	1	1	1	1	2	NO	NO	NO	NO	NO	NO	NO	NO
38	1	1	1	1	1	1	1	YES	YES	NO	YES	YES	YES	NO	YES
39	1	1	1	1	2	1	2	YES	YES	NO	YES	YES	YES	NO	NO
40	1	2	1	1	1	1	2	YES	YES	YES	YES	YES	YES	NO	NO
41	2	1	1	1	1	1	1	YES	YES	NO	YES	YES	YES	NO	NO
42	2	1	1	1	1	1	2	YES	YES	NO	YES	YES	YES	NO	NO
43	2	2	1	1	1	1	2	YES	YES	NO	YES	YES	YES	NO	NO
44	1	1	1	2	1	1	2	NO	NO	NO	NO	NO	NO	NO	NO
45	2	1	1	1	1	1	2	YES	YES	NO	YES	YES	YES	NO	NO
46	2	1	1	1	1	1	2	YES	YES	NO	YES	YES	YES	NO	NO
47	1	1	1	1	1	2	1	YES	YES	YES	YES	YES	YES	NO	NO
48	1	1	1	1	1	1	1	YES	YES	YES	YES	YES	YES	YES	YES
49	1	1	1	1	1	1	1	YES	YES	NO	YES	YES	YES	NO	NO
50	2	2	1	1	1	1	2	YES	YES	NO	YES	YES	YES	NO	NO
51	2	1	1	1	1	1	2	NO	NO	NO	YES	YES	YES	NO	NO
52	2	2	1	1	1	1	2	YES	NO	NO	YES	YES	YES	NO	NO
53	2	1	1	1	1	1	2	YES	YES	YES	YES	YES	YES	NO	NO
54	2	1	1	1	1	1	2	YES	YES	NO	YES	YES	YES	NO	NO
55	2	1	1	1	1	1	2	YES	YES	NO	YES	YES	YES	NO	NO
56	1	1	1	1	1	1	2	YES	YES	NO	YES	YES	YES	NO	NO
57	2	1	1	1	1	1	1	NO	NO	NO	NO	NO	NO	NO	NO
58	1	2	1	2	1	1	2	YES	YES	NO	YES	NO	NO	NO	NO
59	2	1	1	1	2	1	1	YES	YES	NO	YES	YES	YES	NO	NO
60	1	1	1	1	1	1	1	YES	NO	NO	YES	YES	YES	NO	NO
61	1	2	1	1	1	1	2	YES	YES	NO	YES	YES	YES	NO	NO
62	1	1	1	1	1	1	2	YES	YES	NO	YES	YES	YES	NO	NO
63	1	1	1	1	1	1	2	YES	NO	NO	YES	YES	YES	NO	NO
64	2	1	1	1	1	1	2	YES	YES	NO	YES	YES	YES	NO	NO
65	1	2	1	2	1	1	1	YES	YES	NO	YES	YES	YES	NO	NO
66	2	2	1	2	1	1	2	YES	NO	NO	YES	YES	YES	NO	NO
67	1	1	1	1	1	1	1	NO	NO	YES	NO	NO	NO	NO	NO
68	2	2	1	2	1	1	2	YES	YES	NO	YES	YES	YES	NO	NO
69	2	2	1	2	1	1	2	YES	YES	NO	NO	YES	YES	NO	NO
70	2	1	1	2	1	1	1	YES	YES	NO	YES	NO	YES	NO	NO
71	2	1	2	2	1	1	2	YES	YES	NO	YES	YES	YES	NO	NO
72	2	2	1	2	1	1	2	YES	YES	NO	YES	YES	YES	NO	NO
73	1	2	1	1	2	2	2	YES	YES	YES	YES	YES	YES	NO	NO
74	2	2	1	2	1	1	2	NO	NO	NO	NO	NO	NO	NO	NO
75	2	2	1	2	1	2	2	YES	YES	NO	YES	YES	YES	NO	YES
76	1	1	1	2	1	1	2	YES	YES	YES	YES	YES	YES	NO	NO
77	2	1	1	1	1	1	2	YES	YES	YES	YES	YES	YES	YES	NO
78	2	1	1	1	1	1	1	YES	YES	NO	YES	YES	YES	NO	NO
79	2	1	1	1	1	1	2	NO	YES	NO	NO	YES	YES	NO	NO
80	2	1	1	1	1	1	2	NO	NO	NO	NO	NO	NO	NO	NO
81	1	1	1	1	1	1	2	YES	YES	NO	YES	YES	YES	NO	NO
82	2	1	1	1	1	1	2	YES	YES	YES	YES	YES	YES	NO	NO
83	2	2	1	2	1	1	2	YES	NO	NO	YES	YES	YES	NO	NO
84	1	2	1	1	1	1	2	YES	YES	YES	YES	YES	YES	NO	NO
85	1	1	1	1	1	1	2	YES	YES	NO	YES	YES	YES	NO	NO
86	2	1	1	1	1	1	1	YES	YES	NO	YES	YES	YES	NO	NO
87	1	1	1	1	1	1	1	YES	YES	NO	YES	YES	YES	NO	NO
88	1	2	1	1	1	1	1	YES	YES	YES	YES	YES	YES	NO	NO
89	2	1	1	1	1	1	1	YES	YES	NO	YES	YES	YES	NO	NO
90	2	1	1	1	2	1	1	YES	YES	NO	YES	YES	YES	NO	NO
91	1	1	1	1	1	2	1	YES	YES	NO	YES	YES	YES	NO	NO
92	2	1	1	1	1	1	2	YES	YES	NO	YES	YES	YES	NO	NO
93	2	1	1	1	2	2	1	YES	YES	YES	YES	YES	YES	YES	YES
94	1	1	1	1	1	1	2	YES	YES	YES	YES	YES	YES	YES	YES
95	2	1	2	1	2	1	1	YES	NO	NO	YES	YES	YES	NO	NO
96	2	1	1	1	2	1	1	YES	YES	NO	YES	YES	YES	NO	NO
97	2	1	1	1	2	1	1	YES	YES	NO	YES	NO	YES	NO	NO
98	2	1	1	1	1	1	1	YES	YES	NO	YES	YES	YES	NO	YES
99	1	1	1	1	1	1	2	NO	NO	NO	NO	NO	NO	NO	NO
100	1	1	1	1	1	1	1	YES	YES	NO	YES	YES	YES	NO	NO
101	2	1	1	1	2	1	1	YES	YES	YES	YES	YES	NO	NO	NO
102	2	1	2	1	1	1	1	YES	YES	YES	YES	YES	YES	NO	NO
103	1	1	1	1	1	1	2	YES	YES	NO	YES	YES	NO	NO	NO
104	1	2	1	2	2	2	2	YES	YES	NO	YES	YES	YES	NO	NO
105	2	1	1	1	1	1	1	YES	YES	NO	YES	YES	YES	NO	NO
106	1	1	1	1	1	1	1	YES	YES	NO	YES	YES	YES	NO	NO
107	2	1	1	1	1	1	2	YES	YES	NO	YES	YES	YES	NO	NO
108	2	1	2	1	1	1	2	NO	NO	NO	NO	NO	NO	NO	NO
109	2	1	1	1	1	1	2	YES	YES	NO	YES	YES	NO	NO	NO
110	2	1	1	1	1	1	2	YES	YES	NO	YES	YES	YES	NO	NO
111	1	1	1	1	2	1	1	YES	YES	NO	YES	YES	YES	NO	NO
112	2	1	1	1	1	1	1	YES	YES	NO	YES	YES	YES	NO	NO
113	2	1	1	1	1	1	2	NO	YES	NO	YES	NO	YES	NO	NO
114	2	1	1	1	1	1	2	YES	YES	NO	YES	YES	YES	NO	NO
115	2	1	1	1	1	1	2	YES	NO	NO	YES	YES	YES	NO	NO
116	2	1	1	1	1	1	2	YES	YES	NO	YES	YES	YES	NO	NO
117	2	1	1	1	1	1	1	YES	YES	NO	YES	YES	YES	NO	NO
118	2	1	1	1	2	1	1	YES	YES	NO	YES	YES	YES	NO	NO
119	2	1	2	1	1	1	2	YES	YES	NO	YES	YES	YES	NO	YES
120	2	1	2	1	1	1	2	YES	YES	YES	YES	YES	YES	NO	NO
121	2	1	1	1	1	1	2	YES	YES	NO	YES	YES	YES	NO	NO
122	2	1	2	1	1	1	2	YES	YES	NO	YES	YES	YES	YES	NO
123	2	1	2	1	1	1	2	YES	NO	NO	YES	YES	YES	NO	NO
124	1	1	1	1	1	1	1	YES	YES	YES	NO	YES	YES	NO	NO
125	1	1	2	1	1	1	2	YES	YES	YES	YES	YES	YES	NO	YES
126	1	1	1	1	1	1	2	YES	YES	YES	YES	YES	YES	NO	YES
127	2	1	1	1	1	2	2	YES	YES	NO	YES	YES	YES	NO	NO
128	2	1	1	1	1	1	2	YES	YES	NO	YES	YES	YES	NO	NO
129	2	1	1	1	1	1	1	YES	NO	NO	YES	YES	YES	NO	NO
130	2	1	1	1	1	1	1	YES	YES	NO	YES	YES	YES	NO	NO
131	1	1	1	1	1	1	1	YES	YES	NO	YES	YES	YES	NO	NO
132	2	1	1	1	1	1	2	YES	YES	NO	YES	YES	YES	NO	NO
133	2	1	1	1	1	1	2	YES	YES	NO	YES	YES	YES	NO	NO
134	1	1	1	1	1	1	1	YES	YES	NO	YES	YES	YES	YES	YES
135	2	1	1	1	1	1	2	NO	YES	YES	YES	YES	YES	NO	NO
136	2	1	2	1	1	1	2	YES	YES	NO	YES	YES	YES	NO	YES
137	1	1	1	1	1	1	2	YES	NO	NO	YES	YES	YES	YES	NO
138	2	1	1	1	1	1	2	YES	YES	NO	YES	YES	YES	NO	NO
139	2	2	1	1	2	1	1	YES	YES	NO	YES	YES	YES	NO	NO
140	1	1	1	1	1	1	1	YES	YES	YES	YES	YES	YES	YES	YES
141	2	1	1	1	1	1	1	YES	YES	YES	YES	YES	YES	NO	NO
142	2	1	1	1	1	1	2	YES	YES	NO	YES	YES	YES	NO	NO
143	2	1	1	1	2	1	1	YES	NO	NO	YES	YES	YES	NO	NO
144	2	1	1	2	2	2	2	YES	YES	YES	YES	YES	YES	NO	NO
145	1	2	2	1	1	1	2	YES	NO	NO	YES	YES	YES	NO	NO
146	2	1	1	1	1	1	1	YES	YES	NO	YES	YES	YES	NO	NO
147	2	2	1	1	1	1	2	YES	YES	NO	YES	YES	YES	NO	NO
148	2	2	1	1	1	1	2	YES	YES	YES	YES	YES	YES	NO	NO
149	2	1	1	1	1	1	2	YES	NO	NO	YES	YES	YES	NO	NO
150	2	2	2	1	1	2	2	NO	YES	NO	NO	YES	YES	NO	NO
151	2	1	1	1	2	1	1	YES	NO	NO	YES	YES	YES	NO	NO
152	2	2	1	1	1	1	2	YES	NO	NO	YES	YES	YES	NO	NO
153	2	2	1	1	2	2	2	YES	YES	YES	YES	YES	NO	NO	NO
154	1	1	1	1	1	1	2	YES	NO	NO	YES	YES	YES	NO	NO
155	2	1	1	1	1	1	2	YES	NO	NO	YES	YES	YES	NO	NO
156	2	1	1	1	2	1	2	YES	NO	NO	YES	YES	YES	NO	NO
157	2	1	1	1	1	1	2	YES	YES	NO	YES	YES	YES	NO	NO
158	2	1	1	1	1	1	2	YES	NO	NO	YES	YES	YES	NO	YES
159	2	1	1	1	1	1	2	YES	YES	NO	YES	YES	YES	NO	NO
160	2	1	1	1	1	2	1	YES	YES	NO	YES	YES	YES	NO	NO
161	2	2	2	1	1	1	2	YES	YES	YES	NO	YES	YES	YES	NO
162	2	1	1	1	1	1	2	YES	YES	NO	YES	YES	NO	NO	NO
163	2	1	1	1	1	1	1	YES	YES	NO	YES	NO	YES	NO	YES
164	1	1	1	1	1	1	1	YES	NO	NO	YES	YES	YES	NO	NO
165	1	2	2	1	1	1	2	YES	NO	NO	YES	NO	YES	NO	NO
166	1	1	1	1	1	1	2	YES	YES	YES	YES	YES	YES	NO	NO
167	1	1	1	1	1	1	2	YES	YES	NO	YES	YES	YES	NO	NO
168	1	1	1	1	1	1	2	YES	YES	NO	YES	YES	YES	NO	NO
169	1	2	1	1	1	1	2	YES	YES	NO	YES	YES	YES	NO	NO
170	1	1	1	1	1	1	2	YES	YES	YES	YES	YES	YES	YES	YES
171	1	2	1	1	1	1	2	YES	YES	NO	YES	YES	YES	NO	NO
172	1	1	1	1	1	1	1	YES	YES	YES	YES	YES	YES	NO	YES
173	1	1	1	1	1	1	1	YES	YES	YES	YES	YES	YES	YES	YES
174	1	1	1	1	1	1	2	YES	NO	YES	YES	YES	NO	NO	NO
175	1	1	1	1	1	1	2	NO	NO	NO	YES	NO	NO	YES	NO
176	1	1	1	1	1	1	1	YES	YES	NO	YES	YES	YES	NO	NO
177	1	1	1	1	1	1	2	YES	YES	NO	YES	YES	YES	NO	NO
178	1	1	1	1	2	1	1	YES	YES	YES	YES	YES	YES	YES	YES
179	1	1	1	1	1	1	2	YES	NO	YES	YES	YES	YES	YES	YES
180	1	1	1	1	1	1	1	YES	YES	YES	YES	YES	YES	YES	YES
181	1	2	2	1	1	1	2	YES	YES	YES	YES	YES	YES	YES	YES
182	1	1	1	1	1	1	1	YES	NO	NO	YES	YES	NO	NO	YES
183	1	1	1	1	1	1	1	YES	YES	NO	YES	YES	YES	NO	NO
184	1	1	1	1	1	1	2	YES	YES	YES	YES	YES	NO	NO	NO
185	2	1	1	1	1	1	2	YES	YES	NO	YES	YES	YES	NO	NO
186	2	1	1	1	1	1	2	YES	YES	NO	YES	YES	YES	NO	NO
187	2	1	1	1	1	1	2	YES	YES	NO	NO	YES	YES	YES	YES
188	2	2	1	1	1	1	2	YES	YES	YES	YES	YES	YES	NO	NO
189	2	1	1	1	1	1	2	YES	YES	NO	YES	YES	YES	NO	YES
190	2	2	1	1	1	1	1	YES	YES	NO	YES	YES	NO	NO	NO
191	2	1	1	1	2	1	1	YES	YES	NO	YES	NO	YES	NO	NO
192	2	1	1	1	1	1	1	YES	YES	NO	YES	YES	YES	NO	NO
193	2	1	1	1	1	1	1	YES	YES	NO	YES	YES	YES	NO	NO
194	2	1	1	1	1	1	2	YES	YES	NO	YES	YES	YES	NO	NO
195	2	1	1	1	1	1	2	YES	YES	NO	YES	YES	YES	NO	NO
196	2	1	1	1	1	1	2	YES	YES	YES	YES	YES	YES	NO	NO
197	2	1	1	1	1	1	2	YES	YES	NO	YES	YES	YES	NO	NO
198	2	2	2	1	1	1	1	YES	YES	NO	YES	YES	YES	NO	NO
199	2	1	2	1	1	1	2	YES	YES	NO	YES	YES	NO	NO	NO
200	2	1	1	1	2	1	2	YES	YES	NO	NO	YES	YES	NO	NO
201	2	1	1	1	1	1	2	YES	YES	NO	YES	YES	YES	NO	NO
202	1	1	1	1	1	1	2	YES	YES	YES	YES	YES	YES	YES	YES
203	2	1	1	1	1	1	2	YES	YES	YES	YES	YES	NO	NO	NO
204	2	1	1	1	1	1	2	YES	NO	YES	YES	YES	YES	NO	NO
205	2	1	1	1	1	1	2	YES	YES	NO	YES	YES	NO	NO	NO
206	2	1	1	1	1	1	1	YES	YES	YES	YES	YES	YES	NO	NO
207	2	1	1	1	2	1	1	YES	YES	NO	YES	YES	YES	NO	NO
208	1	2	1	1	1	1	1	YES	YES	NO	YES	YES	YES	NO	NO
209	1	1	1	1	1	1	1	YES	YES	YES	YES	YES	YES	NO	NO
210	1	1	1	1	1	1	1	YES	NO	YES	YES	YES	NO	NO	YES
211	2	1	1	1	1	1	1	YES	YES	NO	YES	YES	YES	NO	NO
212	1	1	1	1	2	1	2	YES	YES	NO	YES	YES	YES	NO	NO
213	2	1	1	1	1	1	2	YES	YES	YES	YES	YES	YES	NO	YES
214	2	1	1	1	1	1	2	YES	YES	NO	YES	YES	YES	NO	NO
215	2	1	1	1	1	1	2	YES	YES	YES	YES	YES	YES	NO	NO
216	2	2	1	1	1	1	1	YES	YES	YES	YES	YES	YES	NO	YES
217	2	1	2	1	1	1	2	YES	YES	NO	YES	YES	YES	NO	NO
218	2	2	2	1	1	1	2	YES	YES	NO	YES	YES	YES	NO	NO
219	2	1	1	1	1	1	2	YES	YES	NO	YES	YES	YES	NO	NO
220	2	1	1	1	2	1	1	YES	YES	NO	YES	YES	YES	NO	NO
221	2	1	1	1	1	1	2	YES	YES	NO	YES	YES	YES	NO	NO
222	2	2	1	1	1	1	1	NO	YES	YES	NO	YES	YES	YES	NO
223	2	1	1	1	1	1	1	YES	YES	NO	YES	YES	YES	NO	NO
224	2	1	1	1	1	1	1	YES	NO	YES	YES	YES	YES	NO	NO
225	2	1	1	1	1	1	2	YES	YES	NO	YES	YES	YES	NO	NO
226	2	1	1	1	1	1	1	YES	NO	NO	YES	YES	YES	NO	NO
227	2	1	1	1	1	1	1	YES	NO	NO	YES	YES	YES	NO	NO
228	2	1	1	1	1	1	2	YES	YES	NO	YES	NO	YES	NO	NO
229	2	1	1	1	1	1	1	YES	YES	NO	YES	YES	YES	NO	NO
230	2	2	1	1	1	1	2	YES	YES	NO	YES	YES	YES	NO	NO
231	2	1	1	1	1	1	2	YES	YES	YES	NO	YES	YES	NO	NO
232	2	2	1	1	1	1	2	YES	YES	NO	YES	YES	YES	NO	NO
233	2	1	1	1	1	1	2	YES	YES	NO	YES	YES	YES	NO	NO
234	2	1	1	1	1	1	2	YES	YES	NO	YES	YES	YES	YES	NO
235	2	1	1	1	1	1	2	YES	YES	NO	YES	YES	YES	NO	NO
236	2	2	1	2	1	1	2	NO	YES	YES	NO	YES	YES	YES	NO
237	2	2	1	2	2	2	1	YES	YES	NO	YES	YES	YES	NO	YES
238	2	2	1	2	1	1	2	YES	YES	NO	YES	YES	NO	NO	NO
239	1	2	1	2	1	1	1	YES	YES	YES	YES	YES	YES	YES	YES
240	2	2	1	2	1	2	2	YES	YES	NO	YES	YES	YES	NO	YES
241	1	2	1	2	1	1	2	YES	NO	NO	YES	YES	YES	NO	NO
242	1	2	1	2	1	2	2	YES	YES	NO	YES	YES	YES	NO	NO
243	2	2	1	2	1	1	2	YES	NO	NO	YES	YES	YES	NO	YES
244	2	1	1	2	1	2	1	YES	NO	YES	NO	YES	NO	YES	NO
245	1	2	1	2	2	2	2	YES	YES	YES	YES	YES	YES	NO	YES
246	1	2	1	2	1	1	2	YES	YES	NO	YES	YES	YES	NO	NO
247	1	2	1	2	1	1	2	YES	YES	NO	YES	YES	YES	NO	NO
248	1	2	2	2	1	1	1	YES	YES	NO	YES	YES	YES	NO	NO
249	2	2	1	2	1	1	2	YES	YES	NO	YES	YES	YES	NO	NO
250	2	2	1	2	1	1	1	YES	YES	YES	YES	YES	YES	NO	YES
251	2	1	1	2	1	2	2	YES	YES	NO	YES	YES	YES	NO	YES
252	2	2	2	2	1	1	2	NO	YES	YES	NO	YES	YES	YES	NO
253	2	2	1	2	1	1	1	YES	YES	YES	YES	YES	YES	YES	YES
254	1	1	1	2	1	2	2	YES	YES	NO	YES	YES	YES	NO	NO
255	1	1	1	2	1	2	2	YES	YES	NO	YES	YES	YES	NO	NO
256	1	1	1	2	1	1	1	YES	YES	NO	YES	YES	YES	NO	NO
257	2	2	1	2	1	1	2	YES	YES	YES	YES	YES	YES	YES	YES
258	2	2	1	2	1	1	2	YES	YES	NO	YES	YES	YES	NO	YES
259	2	2	1	2	1	1	1	YES	YES	NO	YES	YES	YES	NO	YES
260	1	1	1	1	1	1	1	YES	YES	NO	YES	YES	YES	NO	NO
261	2	1	1	1	1	1	1	YES	YES	NO	YES	YES	YES	NO	NO
262	2	1	1	1	2	1	1	YES	YES	YES	YES	YES	NO	NO	NO
263	1	1	1	1	1	1	2	YES	NO	NO	YES	YES	YES	NO	NO
264	1	1	1	1	1	1	2	YES	YES	YES	YES	YES	YES	YES	YES
265	1	1	1	1	1	1	2	YES	YES	YES	YES	YES	YES	YES	YES
266	1	1	1	1	1	1	1	YES	YES	YES	YES	YES	YES	YES	YES
267	1	1	2	1	1	1	2	YES	YES	YES	YES	YES	YES	YES	YES
268	1	1	1	1	1	1	2	YES	YES	NO	NO	NO	NO	NO	NO
269	1	1	1	1	1	1	2	YES	NO	NO	YES	YES	YES	NO	NO
270	1	1	1	1	1	1	1	YES	YES	YES	YES	YES	YES	YES	YES
271	1	1	1	1	1	1	1	YES	YES	NO	YES	YES	YES	NO	NO
272	1	1	1	1	1	1	1	YES	YES	NO	YES	NO	YES	YES	NO
273	1	1	1	1	1	1	2	YES	NO	NO	YES	YES	YES	NO	NO
274	2	1	1	1	1	1	1	YES	YES	NO	YES	YES	YES	NO	NO
275	2	1	1	1	1	1	2	YES	YES	NO	YES	YES	YES	NO	NO
276	2	1	2	1	1	1	2	YES	YES	NO	YES	YES	YES	NO	YES
277	2	1	1	1	1	1	2	YES	YES	NO	YES	YES	YES	NO	NO
278	2	1	1	1	1	1	1	YES	YES	NO	YES	YES	YES	YES	YES
279	2	1	1	1	1	1	2	YES	YES	YES	YES	YES	YES	NO	NO
280	2	1	2	1	1	1	2	YES	YES	NO	YES	YES	YES	NO	NO
281	2	1	1	1	1	1	2	YES	YES	NO	YES	YES	YES	NO	NO
282	2	1	1	1	1	1	2	YES	YES	NO	YES	YES	YES	NO	NO
283	2	1	1	1	1	1	2	YES	YES	NO	YES	YES	YES	NO	NO
284	2	1	1	1	1	1	2	YES	YES	NO	YES	YES	YES	NO	NO
285	2	1	1	1	1	1	2	YES	YES	NO	YES	YES	YES	NO	NO
286	2	1	1	1	1	1	2	NO	YES	NO	YES	YES	YES	NO	NO
287	2	1	1	1	1	1	2	YES	YES	NO	YES	YES	YES	NO	NO
288	2	1	1	1	1	2	1	NO	YES	YES	NO	YES	YES	YES	NO
289	2	1	1	1	1	1	2	YES	YES	NO	YES	YES	YES	NO	NO
290	2	1	1	1	1	1	2	YES	YES	NO	YES	YES	YES	NO	YES
291	2	1	1	1	1	1	2	YES	YES	YES	YES	YES	YES	NO	NO
292	2	1	1	1	1	1	1	YES	YES	NO	YES	YES	YES	NO	NO
293	2	1	1	1	1	1	1	YES	YES	NO	YES	YES	YES	NO	NO
294	2	1	1	1	1	1	1	YES	YES	NO	YES	YES	YES	NO	NO
295	2	1	1	1	1	1	2	YES	YES	NO	YES	YES	YES	NO	NO
296	2	1	1	1	1	1	2	YES	YES	NO	YES	YES	YES	NO	NO
297	2	1	1	1	1	1	1	YES	YES	NO	YES	YES	YES	NO	NO
298	2	1	1	1	1	1	2	YES	YES	NO	YES	NO	YES	NO	NO
299	2	1	1	1	1	1	2	YES	YES	NO	YES	YES	YES	NO	NO
300	2	1	1	1	1	1	1	YES	NO	NO	YES	YES	YES	NO	NO
301	2	1	1	1	1	1	1	YES	NO	NO	YES	YES	YES	NO	NO
302	2	1	1	1	1	1	1	YES	YES	NO	YES	YES	YES	NO	NO
303	2	1	2	1	1	1	1	YES	YES	NO	YES	YES	YES	NO	NO
304	2	1	1	1	1	1	2	YES	YES	NO	YES	YES	YES	NO	NO
305	2	1	1	1	1	1	2	YES	YES	NO	YES	YES	YES	NO	NO
306	1	1	1	1	1	1	2	YES	YES	NO	YES	YES	YES	NO	NO
307	1	1	1	1	1	1	1	YES	YES	YES	YES	YES	YES	YES	YES
308	2	1	1	1	1	1	1	YES	YES	NO	YES	YES	YES	NO	NO
309	2	1	1	1	1	1	2	YES	NO	YES	YES	YES	NO	NO	YES
310	1	1	1	1	1	1	2	YES	YES	NO	YES	YES	YES	NO	NO
311	2	1	1	1	1	1	1	YES	YES	NO	YES	YES	YES	NO	NO
312	1	1	1	1	1	1	2	YES	YES	NO	YES	YES	YES	NO	NO
313	1	1	1	1	1	1	1	YES	YES	YES	YES	YES	YES	NO	NO
314	1	1	1	1	1	1	2	NO	NO	NO	NO	NO	NO	NO	NO
315	1	2	1	2	1	1	1	YES	YES	YES	YES	YES	YES	NO	NO
316	1	1	1	1	1	1	1	YES	YES	YES	YES	YES	YES	YES	YES
317	2	1	1	1	1	1	1	YES	YES	NO	YES	YES	YES	NO	YES
318	2	1	1	1	2	1	1	YES	YES	NO	YES	YES	YES	NO	NO
319	2	1	1	1	1	1	2	YES	YES	NO	YES	YES	YES	NO	NO
320	2	2	1	1	1	1	2	YES	YES	YES	YES	YES	YES	NO	NO
321	2	1	1	1	1	1	1	YES	YES	YES	YES	YES	YES	YES	YES
322	2	1	1	1	1	1	2	YES	YES	YES	YES	YES	YES	NO	NO
323	1	1	1	1	2	1	1	YES	YES	YES	YES	YES	YES	YES	YES
324	1	1	1	1	1	1	1	YES	NO	NO	NO	YES	YES	YES	NO
325	1	1	1	1	1	1	1	YES	YES	NO	YES	YES	YES	YES	YES
326	1	1	1	1	1	1	1	YES	YES	NO	YES	YES	YES	NO	NO
327	2	1	1	1	1	1	2	YES	YES	NO	NO	NO	YES	NO	YES
328	2	1	2	1	2	1	1	YES	YES	NO	YES	YES	YES	NO	NO
329	1	1	1	1	1	1	2	YES	YES	NO	YES	YES	YES	YES	NO
330	1	1	1	1	1	1	2	YES	YES	NO	YES	YES	YES	NO	NO
331	2	1	1	1	2	1	2	YES	YES	NO	YES	YES	YES	NO	NO
332	2	1	1	1	1	1	2	YES	YES	NO	YES	YES	NO	NO	NO
333	1	1	1	1	1	1	2	YES	YES	YES	YES	YES	YES	NO	NO
334	1	1	1	1	2	1	1	YES	NO	NO	NO	YES	YES	NO	NO
335	2	1	1	1	1	1	2	YES	YES	NO	YES	YES	YES	NO	NO
336	2	1	1	1	1	1	2	YES	YES	NO	YES	YES	YES	NO	NO
337	1	1	1	1	1	1	2	YES	YES	YES	YES	YES	YES	NO	NO
338	2	1	1	1	1	1	2	YES	YES	NO	YES	YES	NO	NO	NO
339	2	1	1	1	2	1	1	YES	YES	YES	YES	YES	YES	NO	NO
340	1	1	1	1	1	1	1	YES	NO	YES	YES	YES	NO	NO	NO
341	2	1	1	1	1	1	1	YES	YES	NO	YES	YES	YES	NO	NO
342	2	2	1	1	1	1	1	YES	YES	NO	YES	YES	YES	NO	NO
343	2	1	1	1	1	1	1	YES	YES	NO	YES	YES	YES	NO	NO
344	2	1	1	1	1	1	2	YES	NO	YES	YES	YES	NO	NO	NO
345	2	1	1	1	1	1	2	YES	YES	NO	YES	YES	YES	NO	NO
346	1	1	1	1	1	1	1	YES	YES	YES	YES	YES	YES	NO	NO
347	2	1	1	1	1	1	2	YES	YES	NO	YES	YES	NO	NO	NO
348	2	1	1	1	1	2	1	YES	YES	YES	YES	YES	YES	YES	NO
349	2	1	1	1	1	1	1	YES	NO	NO	YES	YES	YES	NO	NO
350	2	2	1	1	1	1	2	YES	NO	NO	YES	YES	YES	NO	NO
351	2	1	1	1	1	1	1	YES	YES	NO	YES	YES	YES	NO	NO
352	2	1	1	1	1	1	1	YES	YES	YES	YES	YES	YES	NO	NO
353	2	1	1	1	1	1	1	YES	YES	NO	YES	YES	YES	YES	YES
354	2	1	1	1	1	1	2	YES	NO	NO	YES	YES	YES	NO	NO
355	2	1	1	1	2	1	1	YES	YES	NO	YES	YES	YES	YES	YES
356	2	2	1	1	1	2	2	YES	YES	NO	YES	YES	YES	YES	YES
357	2	1	2	1	1	2	2	YES	YES	NO	YES	YES	YES	NO	NO
358	2	1	1	1	1	1	2	YES	YES	NO	YES	YES	YES	NO	NO
359	2	1	1	1	1	1	1	YES	YES	NO	YES	YES	YES	NO	NO
360	2	1	1	1	1	1	2	YES	YES	NO	YES	YES	YES	NO	YES
361	2	1	1	1	1	1	1	YES	YES	NO	YES	YES	YES	NO	NO
362	2	1	1	1	1	1	1	YES	YES	NO	YES	YES	YES	NO	NO
363	2	1	1	1	1	1	1	YES	YES	NO	YES	YES	YES	NO	NO
364	1	1	1	1	1	1	2	YES	YES	NO	YES	YES	YES	NO	NO
365	2	1	1	1	1	1	2	YES	YES	NO	YES	YES	YES	NO	YES
366	2	2	1	1	1	1	2	YES	YES	NO	YES	YES	YES	NO	YES
367	1	1	1	1	1	2	1	YES	YES	YES	YES	YES	YES	NO	NO
368	1	2	2	1	1	2	1	YES	YES	YES	YES	YES	NO	NO	NO
369	1	1	1	1	1	2	1	YES	YES	YES	YES	YES	YES	YES	YES
370	2	1	2	2	2	1	1	YES	NO	YES	YES	YES	YES	YES	YES
371	1	2	1	1	1	2	2	YES	YES	NO	YES	YES	YES	NO	NO
372	1	2	1	1	1	2	2	YES	YES	YES	YES	YES	YES	YES	YES
373	1	1	1	1	1	1	2	YES	YES	NO	YES	YES	YES	YES	YES
374	1	1	1	1	1	1	1	YES	YES	YES	YES	YES	YES	NO	NO
375	2	1	1	1	1	1	1	YES	YES	NO	YES	YES	YES	NO	NO
376	2	1	1	1	1	1	1	YES	YES	YES	NO	YES	YES	NO	YES
377	2	1	1	1	1	2	1	YES	YES	NO	YES	YES	YES	NO	NO
378	2	1	1	1	1	2	2	YES	YES	NO	YES	YES	YES	NO	NO
379	2	1	1	1	1	1	1	YES	NO	NO	YES	YES	YES	NO	NO
380	2	1	1	1	1	1	2	YES	YES	NO	YES	YES	YES	NO	NO
381	2	1	1	1	2	1	1	YES	YES	NO	YES	YES	YES	NO	NO
382	2	1	1	1	1	2	1	YES	YES	NO	YES	YES	YES	NO	NO
383	2	1	1	1	1	2	2	YES	YES	NO	YES	YES	YES	NO	NO
384	2	1	1	1	1	1	1	YES	YES	NO	YES	YES	YES	NO	NO
385	2	1	1	1	1	1	2	YES	NO	YES	YES	YES	NO	NO	NO
386	1	1	1	1	1	1	1	YES	YES	NO	YES	YES	YES	NO	NO
387	1	1	1	1	1	1	1	YES	YES	YES	YES	YES	YES	NO	NO
388	2	1	1	1	1	1	2	YES	NO	NO	YES	YES	YES	NO	NO
389	2	1	1	1	1	1	1	YES	YES	NO	YES	YES	YES	NO	NO
390	2	2	1	1	1	1	1	YES	YES	NO	YES	YES	YES	NO	NO
391	2	1	1	1	1	1	2	YES	YES	YES	YES	YES	YES	NO	NO
392	1	1	1	1	1	1	2	NO	NO	NO	YES	NO	YES	NO	NO
393	2	1	1	1	1	1	2	YES	YES	YES	YES	YES	YES	NO	NO
394	2	1	1	1	1	1	2	YES	YES	NO	YES	YES	YES	NO	NO
395	2	1	1	1	1	1	2	YES	NO	NO	YES	YES	YES	NO	NO
396	2	1	1	1	1	1	2	YES	YES	NO	YES	YES	YES	NO	NO
397	1	1	1	1	1	1	2	YES	YES	YES	YES	YES	NO	NO	NO
398	2	1	1	1	2	1	2	NO	NO	NO	NO	NO	NO	NO	NO
399	1	1	1	1	1	1	2	YES	NO	NO	YES	YES	YES	NO	NO
400	2	2	1	1	1	1	2	YES	YES	NO	YES	YES	YES	NO	NO
401	2	1	1	1	1	1	2	NO	YES	NO	YES	YES	YES	NO	NO
402	1	2	1	2	1	1	2	YES	YES	NO	YES	YES	YES	NO	NO
403	2	2	1	1	1	1	2	YES	YES	NO	YES	YES	YES	NO	NO
404	2	1	1	1	2	1	2	YES	YES	YES	YES	YES	YES	YES	YES
405	2	1	1	1	1	1	1	NO	YES	NO	YES	YES	YES	NO	NO
406	1	1	1	1	1	1	2	YES	NO	NO	NO	NO	YES	NO	NO
407	2	2	1	1	1	1	2	YES	YES	NO	YES	YES	YES	NO	NO
408	2	1	1	1	1	1	2	YES	NO	NO	YES	YES	YES	NO	NO
409	1	1	1	1	1	1	2	NO	NO	NO	NO	NO	NO	NO	NO
410	2	1	1	1	1	1	2	YES	YES	NO	YES	YES	YES	NO	NO
411	2	1	1	1	1	1	1	YES	YES	YES	YES	YES	YES	NO	NO
412	1	2	1	1	1	1	2	YES	NO	NO	YES	NO	YES	NO	NO
413	1	1	1	1	1	1	1	YES	YES	NO	YES	YES	YES	NO	YES
414	1	1	1	1	2	1	2	YES	YES	NO	YES	YES	YES	NO	NO
415	1	2	1	1	1	1	2	YES	YES	YES	YES	YES	YES	NO	NO
416	2	2	1	1	1	1	2	YES	YES	NO	YES	YES	YES	NO	NO
417	1	1	1	2	1	1	2	NO	NO	NO	NO	NO	NO	NO	NO
418	2	1	1	1	1	1	2	YES	YES	NO	YES	YES	YES	NO	NO
419	2	1	1	1	1	1	2	YES	YES	NO	YES	YES	YES	NO	NO
420	1	1	1	2	1	1	1	YES	YES	YES	YES	YES	YES	YES	YES
421	2	2	1	2	1	1	2	YES	YES	NO	YES	YES	YES	NO	NO
422	2	1	1	2	1	1	2	NO	NO	NO	YES	YES	YES	NO	NO
423	2	2	1	2	1	1	2	YES	NO	NO	YES	YES	YES	NO	NO
424	2	1	1	2	1	1	2	YES	YES	NO	YES	YES	YES	NO	NO
425	1	1	1	2	1	1	2	YES	YES	NO	YES	YES	YES	NO	NO
426	2	1	1	2	1	1	1	NO	NO	NO	NO	NO	NO	NO	NO
427	1	2	1	2	1	1	2	YES	YES	NO	YES	NO	NO	NO	NO
428	2	1	1	1	2	1	1	YES	YES	NO	YES	YES	YES	NO	NO
429	1	1	1	1	1	1	1	YES	NO	NO	YES	YES	YES	NO	NO
430	1	1	1	1	1	1	2	YES	YES	NO	YES	YES	YES	NO	NO
431	1	1	1	1	1	1	2	YES	NO	NO	YES	YES	YES	NO	NO
432	2	1	1	1	1	1	2	YES	YES	NO	YES	YES	YES	NO	NO
433	2	2	1	2	1	1	2	YES	NO	NO	YES	YES	YES	NO	NO
434	1	1	1	1	1	1	1	NO	NO	YES	NO	NO	NO	NO	NO
435	2	2	1	2	1	1	2	YES	YES	NO	YES	YES	YES	NO	NO
436	2	2	1	2	1	1	2	YES	YES	NO	NO	YES	YES	NO	NO
437	2	1	1	2	1	1	1	YES	YES	NO	YES	NO	YES	NO	NO
438	2	1	2	2	1	1	2	YES	YES	NO	YES	YES	YES	NO	NO
439	2	2	1	2	1	1	2	YES	YES	NO	YES	YES	YES	NO	NO
440	2	2	1	2	1	1	2	NO	NO	NO	NO	NO	NO	NO	NO
441	2	1	1	1	1	1	2	YES	YES	YES	YES	YES	YES	YES	NO
442	2	1	1	1	1	1	1	YES	YES	NO	YES	YES	YES	NO	NO
443	2	1	1	1	1	1	2	NO	YES	NO	NO	YES	YES	NO	NO
444	1	1	1	1	1	1	2	YES	YES	NO	YES	YES	YES	NO	NO
445	2	1	1	1	1	1	2	YES	YES	YES	YES	YES	YES	NO	NO
446	2	2	1	2	1	1	2	YES	NO	NO	YES	YES	YES	NO	NO
447	1	2	1	1	1	1	2	YES	YES	YES	YES	YES	YES	NO	NO
448	1	1	1	1	1	1	2	YES	YES	NO	YES	YES	YES	NO	NO
449	1	1	1	1	1	1	1	YES	YES	NO	YES	YES	YES	NO	NO
450	1	2	1	2	1	1	1	YES	YES	YES	YES	YES	YES	NO	NO
451	2	1	1	1	1	1	1	YES	YES	NO	YES	YES	YES	NO	NO
452	2	1	1	1	2	1	1	YES	YES	NO	YES	YES	YES	NO	NO
453	1	1	1	2	1	1	2	YES	YES	YES	YES	YES	YES	YES	YES
454	2	1	2	1	2	1	1	YES	NO	NO	YES	YES	YES	NO	NO
455	2	1	1	1	2	1	1	YES	YES	NO	YES	YES	YES	NO	NO
456	2	1	1	1	2	1	1	YES	YES	NO	YES	NO	YES	NO	NO
457	1	1	1	1	1	1	2	NO	NO	NO	NO	NO	NO	NO	NO
458	1	1	1	1	1	1	1	YES	YES	NO	YES	YES	YES	NO	NO
459	2	1	1	1	2	1	1	YES	YES	YES	YES	YES	NO	NO	NO
460	2	1	2	1	1	1	1	YES	YES	YES	YES	YES	YES	NO	NO
461	1	1	1	1	1	1	2	YES	YES	NO	YES	YES	NO	NO	NO
462	2	1	1	1	1	1	1	YES	YES	NO	YES	YES	YES	NO	NO
463	1	1	1	1	1	1	1	YES	YES	NO	YES	YES	YES	NO	NO
464	2	1	2	1	1	1	2	NO	NO	NO	NO	NO	NO	NO	NO
465	2	1	1	1	1	1	2	YES	YES	NO	YES	YES	NO	NO	NO
466	2	1	1	1	1	1	2	YES	YES	NO	YES	YES	YES	NO	NO
467	2	1	1	1	1	1	1	YES	YES	NO	YES	YES	YES	NO	NO
468	2	1	1	1	1	1	2	NO	YES	NO	YES	NO	YES	NO	NO
469	2	1	1	2	1	1	2	YES	YES	NO	YES	YES	YES	NO	NO
470	2	1	1	1	1	1	2	YES	NO	NO	YES	YES	YES	NO	NO
471	2	1	1	2	1	1	2	YES	YES	NO	YES	YES	YES	NO	NO
472	2	1	1	1	1	1	1	YES	YES	NO	YES	YES	YES	NO	NO
473	2	1	1	2	2	1	1	YES	YES	NO	YES	YES	YES	NO	NO
474	2	1	2	1	1	1	2	YES	YES	YES	YES	YES	YES	NO	NO
475	2	1	1	2	1	1	2	YES	YES	NO	YES	YES	YES	NO	NO
476	2	1	2	1	1	1	2	YES	YES	NO	YES	YES	YES	YES	NO
477	2	1	2	2	1	1	2	YES	NO	NO	YES	YES	YES	NO	NO
478	1	1	1	1	1	1	1	YES	YES	YES	NO	YES	YES	NO	NO
479	1	1	2	2	1	1	2	YES	YES	YES	YES	YES	YES	NO	YES
480	1	1	1	1	1	1	2	YES	YES	YES	YES	YES	YES	NO	YES
481	2	1	1	1	1	1	1	YES	NO	NO	YES	YES	YES	NO	NO
482	2	1	1	1	1	1	1	YES	YES	NO	YES	YES	YES	NO	NO
483	1	1	1	2	1	1	1	YES	YES	NO	YES	YES	YES	NO	NO
484	2	1	1	1	1	1	2	YES	YES	NO	YES	YES	YES	NO	NO
485	1	1	1	1	1	1	1	YES	YES	NO	YES	YES	YES	YES	YES
486	2	1	1	1	1	1	2	NO	YES	YES	YES	YES	YES	NO	NO
487	2	1	2	1	1	1	2	YES	YES	NO	YES	YES	YES	NO	YES
488	1	1	1	2	1	1	2	YES	NO	NO	YES	YES	YES	YES	NO
489	2	1	1	1	1	1	2	YES	YES	NO	YES	YES	YES	NO	NO
490	2	2	1	1	2	1	1	YES	YES	NO	YES	YES	YES	NO	NO
491	2	1	1	2	1	1	1	YES	YES	YES	YES	YES	YES	NO	NO
492	2	1	1	1	1	1	2	YES	YES	NO	YES	YES	YES	NO	NO
493	2	1	1	2	2	1	1	YES	NO	NO	YES	YES	YES	NO	NO
494	1	2	2	1	1	1	2	YES	NO	NO	YES	YES	YES	NO	NO
495	2	2	1	2	1	1	2	YES	YES	NO	YES	YES	YES	NO	NO
496	2	2	1	1	1	1	2	YES	YES	YES	YES	YES	YES	NO	NO
497	2	1	1	1	1	1	2	YES	NO	NO	YES	YES	YES	NO	NO
498	2	2	1	1	1	1	2	YES	NO	NO	YES	YES	YES	NO	NO
499	1	1	1	1	1	1	2	YES	NO	NO	YES	YES	YES	NO	NO
500	2	1	1	1	1	1	2	YES	NO	NO	YES	YES	YES	NO	NO
501	2	1	1	2	2	1	2	YES	NO	NO	YES	YES	YES	NO	NO
502	2	1	1	1	1	1	2	YES	YES	NO	YES	YES	YES	NO	NO
503	2	1	1	2	1	1	2	YES	YES	NO	YES	YES	YES	NO	NO
504	2	2	2	1	1	1	2	YES	YES	YES	NO	YES	YES	YES	NO
505	2	1	1	1	1	1	2	YES	YES	NO	YES	YES	NO	NO	NO
506	1	1	1	1	1	1	1	YES	NO	NO	YES	YES	YES	NO	NO
507	1	2	2	1	1	1	2	YES	NO	NO	YES	NO	YES	NO	NO
508	1	1	1	1	1	1	2	YES	YES	YES	YES	YES	YES	NO	NO
509	1	1	1	1	1	1	2	YES	YES	NO	YES	YES	YES	NO	NO
510	1	2	1	2	1	1	2	YES	YES	NO	YES	YES	YES	NO	NO
511	1	1	1	1	1	1	2	YES	YES	YES	YES	YES	YES	YES	YES
512	1	1	1	1	1	1	1	YES	YES	YES	YES	YES	YES	NO	YES
513	1	1	1	1	1	1	1	YES	YES	YES	YES	YES	YES	YES	YES
514	1	1	1	1	1	1	2	YES	NO	YES	YES	YES	NO	NO	NO
515	1	1	1	1	1	1	1	YES	YES	NO	YES	YES	YES	NO	NO
516	1	1	1	1	1	1	2	YES	YES	NO	YES	YES	YES	NO	NO
517	1	1	1	1	1	1	2	YES	NO	YES	YES	YES	YES	YES	YES
518	1	1	1	2	1	1	1	YES	YES	YES	YES	YES	YES	YES	YES
519	1	2	2	1	1	1	2	YES	YES	YES	YES	YES	YES	YES	YES
520	1	1	1	1	1	1	1	YES	YES	NO	YES	YES	YES	NO	NO
521	1	1	1	1	1	1	2	YES	YES	YES	YES	YES	NO	NO	NO
522	2	1	1	1	1	1	2	YES	YES	NO	YES	YES	YES	NO	NO
523	2	1	1	1	1	1	2	YES	YES	NO	NO	YES	YES	YES	YES
524	2	2	1	1	1	1	2	YES	YES	YES	YES	YES	YES	NO	NO
525	2	1	1	2	1	1	2	YES	YES	NO	YES	YES	YES	NO	YES
526	2	2	1	1	1	1	1	YES	YES	NO	YES	YES	NO	NO	NO
527	2	1	1	1	1	1	1	YES	YES	NO	YES	YES	YES	NO	NO
528	2	1	1	2	1	1	1	YES	YES	NO	YES	YES	YES	NO	NO
529	2	1	1	1	1	1	2	YES	YES	NO	YES	YES	YES	NO	NO
530	2	1	1	2	1	1	2	YES	YES	YES	YES	YES	YES	NO	NO
531	2	1	1	2	1	1	2	YES	YES	NO	YES	YES	YES	NO	NO
532	2	1	2	1	1	1	2	YES	YES	NO	YES	YES	NO	NO	NO
533	2	1	1	1	2	1	2	YES	YES	NO	NO	YES	YES	NO	NO
534	1	1	1	1	1	1	2	YES	YES	YES	YES	YES	YES	YES	YES
535	2	1	1	2	1	1	2	YES	YES	YES	YES	YES	NO	NO	NO
536	2	1	1	1	1	1	2	YES	NO	YES	YES	YES	YES	NO	NO
537	2	1	1	2	1	1	1	YES	YES	YES	YES	YES	YES	NO	NO
538	2	1	1	1	2	1	1	YES	YES	NO	YES	YES	YES	NO	NO
539	1	1	1	1	1	1	1	YES	YES	YES	YES	YES	YES	NO	NO
540	1	1	1	1	1	1	1	YES	NO	YES	YES	YES	NO	NO	YES
541	1	1	1	1	2	1	2	YES	YES	NO	YES	YES	YES	NO	NO
542	2	1	1	1	1	1	2	YES	YES	YES	YES	YES	YES	NO	YES
543	2	1	1	1	1	1	2	YES	YES	YES	YES	YES	YES	NO	NO
544	2	2	1	1	1	1	1	YES	YES	YES	YES	YES	YES	NO	YES
545	2	1	2	1	1	1	2	YES	YES	NO	YES	YES	YES	NO	NO
546	2	1	1	1	1	1	2	YES	YES	NO	YES	YES	YES	NO	NO
547	2	1	1	1	2	1	1	YES	YES	NO	YES	YES	YES	NO	NO
548	2	2	1	2	1	1	1	NO	YES	YES	NO	YES	YES	YES	NO
549	2	1	1	1	1	1	1	YES	YES	NO	YES	YES	YES	NO	NO
550	2	1	1	1	1	1	1	YES	NO	YES	YES	YES	YES	NO	NO
551	2	1	1	2	1	1	1	YES	NO	NO	YES	YES	YES	NO	NO
552	2	1	1	1	1	1	1	YES	NO	NO	YES	YES	YES	NO	NO
553	2	1	1	2	1	1	1	YES	YES	NO	YES	YES	YES	NO	NO
554	2	1	1	1	1	1	2	YES	YES	YES	NO	YES	YES	NO	NO
555	2	2	1	1	1	1	1	YES	YES	NO	YES	YES	YES	NO	NO
556	2	1	1	1	1	1	2	YES	YES	NO	YES	YES	YES	YES	NO
557	2	1	1	1	1	1	2	YES	YES	NO	YES	YES	YES	NO	NO
558	2	2	1	2	1	1	2	NO	YES	YES	NO	YES	YES	YES	NO
559	1	2	1	2	1	1	1	YES	YES	YES	YES	YES	YES	YES	YES
560	1	2	1	2	1	1	2	YES	NO	NO	YES	YES	YES	NO	NO
561	2	2	1	2	1	1	2	YES	NO	NO	YES	YES	YES	NO	YES
562	1	2	1	2	1	1	2	YES	YES	NO	YES	YES	YES	NO	NO
563	1	2	2	2	1	1	1	YES	YES	NO	YES	YES	YES	NO	NO
564	2	2	1	2	1	1	2	YES	YES	NO	YES	YES	YES	NO	NO
565	2	2	2	2	1	1	2	NO	YES	YES	NO	YES	YES	YES	NO
566	2	2	1	2	1	1	1	YES	YES	YES	YES	YES	YES	YES	YES
567	2	2	1	2	1	1	2	YES	YES	YES	YES	YES	YES	YES	YES
568	2	2	1	2	1	1	2	YES	YES	NO	YES	YES	YES	NO	YES
569	1	1	1	1	1	1	1	YES	YES	NO	YES	YES	YES	NO	NO
570	2	1	1	1	1	1	1	YES	YES	NO	YES	YES	YES	NO	NO
571	1	1	1	1	1	1	2	YES	NO	NO	YES	YES	YES	NO	NO
572	1	1	1	2	1	1	2	YES	YES	YES	YES	YES	YES	YES	YES
573	1	1	1	1	1	1	2	YES	YES	YES	YES	YES	YES	YES	YES
574	1	1	1	1	1	1	1	YES	YES	YES	YES	YES	YES	YES	YES
575	1	1	2	2	1	1	2	YES	YES	YES	YES	YES	YES	YES	YES
576	1	1	1	1	1	1	2	YES	YES	NO	NO	NO	NO	NO	NO
577	1	1	1	1	1	1	2	YES	NO	NO	YES	YES	YES	NO	NO
578	1	1	1	2	1	1	1	YES	YES	YES	YES	YES	YES	YES	YES
579	1	1	1	2	1	1	1	YES	YES	NO	YES	YES	YES	NO	NO
580	1	1	1	1	1	1	1	YES	YES	NO	YES	NO	YES	YES	NO
581	1	1	1	1	1	1	2	YES	NO	NO	YES	YES	YES	NO	NO
582	2	1	1	1	1	1	1	YES	YES	NO	YES	YES	YES	NO	NO
583	2	1	1	2	1	1	2	YES	YES	NO	YES	YES	YES	NO	NO
584	2	1	2	1	1	1	2	YES	YES	NO	YES	YES	YES	NO	YES
585	2	1	1	2	1	1	2	YES	YES	NO	YES	YES	YES	NO	NO
586	2	1	1	2	1	1	1	YES	YES	NO	YES	YES	YES	YES	YES
587	2	1	1	1	1	1	2	YES	YES	YES	YES	YES	YES	NO	NO
588	2	1	2	2	1	1	2	YES	YES	NO	YES	YES	YES	NO	NO
589	2	1	1	1	1	1	2	YES	YES	NO	YES	YES	YES	NO	NO
590	2	1	1	2	1	1	2	YES	YES	NO	YES	YES	YES	NO	NO
591	2	1	1	1	1	1	2	YES	YES	NO	YES	YES	YES	NO	NO
592	2	1	1	1	1	1	2	YES	YES	NO	YES	YES	YES	NO	NO
593	2	1	1	2	1	1	2	YES	YES	NO	YES	YES	YES	NO	NO
594	2	1	1	1	1	1	2	NO	YES	NO	YES	YES	YES	NO	NO
595	2	1	1	2	1	1	2	YES	YES	NO	YES	YES	YES	NO	NO
596	2	1	1	1	1	1	2	YES	YES	NO	YES	YES	YES	NO	NO
597	2	1	1	1	1	1	2	YES	YES	NO	YES	YES	YES	NO	YES
598	2	1	1	2	1	1	2	YES	YES	YES	YES	YES	YES	NO	NO
599	2	1	1	1	1	1	1	YES	YES	NO	YES	YES	YES	NO	NO
600	2	1	1	1	1	1	1	YES	YES	NO	YES	YES	YES	NO	NO
601	2	1	1	2	1	1	1	YES	YES	NO	YES	YES	YES	NO	NO
602	2	1	1	1	1	1	2	YES	YES	NO	YES	YES	YES	NO	NO
603	2	1	1	2	1	1	2	YES	YES	NO	YES	YES	YES	NO	NO
604	2	1	1	1	1	1	1	YES	YES	NO	YES	YES	YES	NO	NO
605	2	1	1	1	1	1	2	YES	YES	NO	YES	NO	YES	NO	NO
606	2	1	1	1	1	1	2	YES	YES	NO	YES	YES	YES	NO	NO
607	2	1	1	2	1	1	1	YES	NO	NO	YES	YES	YES	NO	NO
608	2	1	1	1	1	1	1	YES	NO	NO	YES	YES	YES	NO	NO
609	2	1	1	2	1	1	1	YES	YES	NO	YES	YES	YES	NO	NO
610	2	1	2	1	1	1	1	YES	YES	NO	YES	YES	YES	NO	NO
611	2	1	1	1	1	1	2	YES	YES	NO	YES	YES	YES	NO	NO
612	2	1	1	2	1	1	2	YES	YES	NO	YES	YES	YES	NO	NO
613	1	1	1	1	1	1	2	YES	YES	NO	YES	YES	YES	NO	NO
614	1	1	1	2	1	1	1	YES	YES	YES	YES	YES	YES	YES	YES
615	2	1	1	2	1	1	1	YES	YES	NO	YES	YES	YES	NO	NO
616	2	1	1	1	1	1	2	YES	NO	YES	YES	YES	NO	NO	YES
617	1	1	1	2	1	1	2	YES	YES	NO	YES	YES	YES	NO	NO
618	2	1	1	1	1	1	1	YES	YES	NO	YES	YES	YES	NO	NO
619	1	1	1	1	1	1	2	YES	YES	NO	YES	YES	YES	NO	NO
620	1	1	1	2	1	1	1	YES	YES	YES	YES	YES	YES	NO	NO
621	1	1	1	1	1	1	2	NO	NO	NO	NO	NO	NO	NO	NO
622	1	2	1	2	1	1	1	YES	YES	YES	YES	YES	YES	NO	NO
623	1	1	1	1	1	1	1	YES	YES	YES	YES	YES	YES	YES	YES
624	2	1	1	1	1	1	1	YES	YES	NO	YES	YES	YES	NO	YES
625	2	1	1	2	2	1	1	YES	YES	NO	YES	YES	YES	NO	NO
626	2	1	1	1	1	1	2	YES	YES	NO	YES	YES	YES	NO	NO
627	2	2	1	2	1	1	2	YES	YES	YES	YES	YES	YES	NO	NO
628	2	1	1	1	1	1	1	YES	YES	YES	YES	YES	YES	YES	YES
629	2	1	1	2	1	1	2	YES	YES	YES	YES	YES	YES	NO	NO
630	1	1	1	1	2	1	1	YES	YES	YES	YES	YES	YES	YES	YES
631	1	1	1	1	1	1	1	YES	NO	NO	NO	YES	YES	YES	NO
632	1	1	1	2	1	1	1	YES	YES	NO	YES	YES	YES	YES	YES
633	1	1	1	1	1	1	1	YES	YES	NO	YES	YES	YES	NO	NO
634	2	1	1	1	1	1	2	YES	YES	NO	NO	NO	YES	NO	YES
635	2	1	2	1	2	1	1	YES	YES	NO	YES	YES	YES	NO	NO
636	1	1	1	2	1	1	2	YES	YES	NO	YES	YES	YES	YES	NO
637	1	1	1	1	1	1	2	YES	YES	NO	YES	YES	YES	NO	NO
638	2	1	1	2	2	1	2	YES	YES	NO	YES	YES	YES	NO	NO
639	2	1	1	1	1	1	2	YES	YES	NO	YES	YES	NO	NO	NO
640	1	1	1	2	1	1	2	YES	YES	YES	YES	YES	YES	NO	NO
641	1	1	1	1	2	1	1	YES	NO	NO	NO	YES	YES	NO	NO
642	2	1	1	1	1	1	2	YES	YES	NO	YES	YES	YES	NO	NO
643	2	1	1	2	1	1	2	YES	YES	NO	YES	YES	YES	NO	NO
644	1	1	1	1	1	1	2	YES	YES	YES	YES	YES	YES	NO	NO
645	2	1	1	2	1	1	2	YES	YES	NO	YES	YES	NO	NO	NO
646	2	1	1	1	2	1	1	YES	YES	YES	YES	YES	YES	NO	NO
647	1	1	1	1	1	1	1	YES	NO	YES	YES	YES	NO	NO	NO
648	2	1	1	1	1	1	1	YES	YES	NO	YES	YES	YES	NO	NO
649	2	2	1	1	1	1	1	YES	YES	NO	YES	YES	YES	NO	NO
650	2	1	1	2	1	1	1	YES	YES	NO	YES	YES	YES	NO	NO
651	2	1	1	1	1	1	2	YES	NO	YES	YES	YES	NO	NO	NO
652	2	1	1	2	1	1	2	YES	YES	NO	YES	YES	YES	NO	NO
653	1	1	1	1	1	1	1	YES	YES	YES	YES	YES	YES	NO	NO
654	2	1	1	2	1	1	2	YES	YES	NO	YES	YES	NO	NO	NO
655	2	1	1	2	1	1	1	YES	NO	NO	YES	YES	YES	NO	NO
656	2	2	1	1	1	1	2	YES	NO	NO	YES	YES	YES	NO	NO
657	2	1	1	2	1	1	1	YES	YES	NO	YES	YES	YES	NO	NO
658	2	1	1	1	1	1	1	YES	YES	YES	YES	YES	YES	NO	NO
659	2	1	1	2	1	1	1	YES	YES	NO	YES	YES	YES	YES	YES
660	2	1	1	1	1	1	2	YES	NO	NO	YES	YES	YES	NO	NO
661	2	1	1	1	2	1	1	YES	YES	NO	YES	YES	YES	YES	YES
662	2	1	1	2	1	1	2	YES	YES	NO	YES	YES	YES	NO	NO
663	2	1	1	1	1	1	1	YES	YES	NO	YES	YES	YES	NO	NO
664	2	1	1	1	1	1	2	YES	YES	NO	YES	YES	YES	NO	YES
665	2	1	1	2	1	1	1	YES	YES	NO	YES	YES	YES	NO	NO
666	2	1	1	1	1	1	1	YES	YES	NO	YES	YES	YES	NO	NO
667	2	1	1	1	1	1	1	YES	YES	NO	YES	YES	YES	NO	NO
668	1	1	1	1	1	1	2	YES	YES	NO	YES	YES	YES	NO	NO
669	2	1	1	1	1	1	2	YES	YES	NO	YES	YES	YES	NO	YES
670	2	2	1	1	1	1	2	YES	YES	NO	YES	YES	YES	NO	YES
671	2	1	2	2	2	1	1	YES	NO	YES	YES	YES	YES	YES	YES
672	1	1	1	1	1	1	2	YES	YES	NO	YES	YES	YES	YES	YES
673	1	1	1	1	1	1	1	YES	YES	YES	YES	YES	YES	NO	NO
674	2	1	1	2	1	1	1	YES	YES	NO	YES	YES	YES	NO	NO
675	2	1	1	1	1	1	1	YES	YES	YES	NO	YES	YES	NO	YES
676	2	1	1	1	1	1	1	YES	NO	NO	YES	YES	YES	NO	NO
677	2	1	1	2	1	1	2	YES	YES	NO	YES	YES	YES	NO	NO
678	2	1	1	1	2	1	1	YES	YES	NO	YES	YES	YES	NO	NO
679	2	1	1	2	1	1	1	YES	YES	NO	YES	YES	YES	NO	NO
680	2	1	1	1	1	1	2	YES	NO	YES	YES	YES	NO	NO	NO
681	2	1	1	2	1	1	2	YES	YES	NO	YES	YES	YES	NO	NO
682	2	1	1	1	1	1	2	YES	YES	NO	YES	YES	YES	NO	NO
683	1	1	1	2	1	2	2	NO	NO	NO	NO	NO	NO	NO	NO
684	2	2	1	2	1	2	2	YES	YES	YES	YES	YES	YES	NO	NO
685	1	1	2	1	2	2	2	YES	NO	NO	NO	NO	NO	NO	NO
686	1	2	1	2	1	2	2	YES	YES	YES	YES	YES	YES	NO	NO
687	1	2	2	2	2	2	1	NO	YES	NO	YES	YES	YES	NO	NO
688	2	2	1	2	2	2	1	YES	YES	NO	YES	YES	YES	NO	NO
689	1	2	1	2	1	2	1	YES	YES	YES	YES	YES	YES	NO	NO
690	2	1	1	1	2	2	1	YES	YES	NO	YES	YES	YES	NO	YES
691	2	2	1	2	2	2	1	YES	YES	NO	YES	YES	YES	NO	NO
692	2	1	1	1	1	2	2	YES	YES	NO	YES	YES	YES	NO	NO
693	2	2	1	2	2	2	1	YES	YES	NO	YES	YES	YES	NO	NO
694	1	2	1	2	2	2	2	YES	YES	YES	YES	YES	YES	YES	NO
695	2	1	1	1	1	2	2	YES	YES	NO	YES	YES	YES	NO	NO
696	1	2	1	2	1	2	2	YES	NO	YES	YES	YES	YES	NO	NO
697	2	1	1	1	1	2	2	YES	YES	NO	YES	YES	YES	NO	NO
698	2	1	1	1	1	2	2	YES	YES	NO	YES	YES	YES	NO	NO
699	1	1	1	1	1	2	2	YES	YES	NO	YES	YES	YES	NO	NO
700	1	2	1	2	1	2	2	YES	YES	NO	YES	YES	YES	NO	NO
701	1	2	1	2	1	2	1	YES	YES	NO	YES	YES	YES	NO	NO
702	1	2	1	1	1	2	1	YES	YES	YES	YES	YES	YES	YES	YES
703	1	1	1	2	2	2	2	YES	YES	NO	YES	YES	YES	NO	NO
704	1	2	1	2	2	2	1	YES	YES	NO	YES	YES	YES	NO	NO
705	1	1	1	2	1	2	2	YES	YES	YES	YES	YES	YES	YES	YES
706	1	2	1	2	1	2	2	YES	NO	NO	YES	YES	YES	NO	NO
707	1	1	1	1	1	2	1	YES	YES	YES	YES	YES	YES	NO	NO
708	1	1	1	1	1	2	1	YES	YES	NO	YES	YES	YES	NO	NO
709	2	2	1	2	1	2	1	YES	NO	YES	YES	YES	YES	NO	NO
710	1	1	1	1	1	2	1	YES	YES	NO	YES	YES	YES	NO	NO
711	1	1	1	1	1	2	1	YES	YES	NO	YES	NO	YES	NO	YES
712	1	1	1	1	2	2	1	YES	NO	NO	YES	YES	YES	NO	YES
713	1	2	1	2	2	2	1	YES	YES	YES	YES	YES	YES	YES	YES
714	2	2	1	2	2	2	1	YES	NO	YES	YES	YES	YES	NO	YES
715	1	1	1	2	2	2	1	YES	YES	NO	YES	YES	YES	NO	NO
716	2	1	1	1	2	2	1	YES	YES	NO	YES	YES	NO	NO	YES
717	1	1	1	2	1	2	1	YES	YES	NO	YES	YES	YES	NO	YES
718	2	1	1	2	2	2	1	YES	YES	YES	YES	YES	YES	NO	YES
719	1	2	1	2	1	2	1	YES	YES	NO	YES	YES	YES	YES	YES
720	2	1	1	1	1	2	2	YES	YES	YES	YES	YES	YES	NO	YES
721	1	1	1	1	2	2	1	YES	NO	NO	YES	YES	YES	YES	YES
722	1	1	1	1	1	2	1	YES	YES	YES	YES	YES	YES	YES	YES
723	2	2	1	2	2	2	1	YES	NO	NO	YES	YES	YES	NO	NO
724	1	2	1	2	2	2	2	YES	YES	NO	YES	NO	YES	NO	NO

## Sheet:  practice
Data of practice
ID	Q1Gender,1=male,2-female	Q2Age,1=17to20Y,2=more than20Y	Q3Nationality,1=Han,2=Ethnic minority	Q4Grade level,1=Lower-year,2=Upper-year	Q5Living expenses,1=low2000Y,2=more2000Y	Q6 Specializations,1=Nonmedical,2=medical	Q7Residence,1=Urban,2=Rural	Q27	Q28	Q29	Q30	Q31	Q32	Q33	Q34	Q35	Q36
1	1	1	1	1	1	1	1	Sometimes	Never	Never	Never	Never	Never	Never	Sometimes	Sometimes	Never
2	1	1	1	1	1	1	1	Neutral	Neutral	Neutral	Neutral	Sometimes	Neutral	Never	Sometimes	Neutral	Neutral
3	1	1	1	1	1	1	1	Never	Never	Never	Never	Always	Never	Never	Always	Sometimes	Always
4	2	1	1	1	1	1	1	Often	Sometimes	Often	Neutral	Neutral	Neutral	Never	Neutral	Often	Neutral
5	1	2	1	2	2	2	1	Sometimes	Always	Never	Neutral	Often	Never	Never	Always	Often	Always
6	2	1	1	1	1	1	1	Never	Never	Never	Never	Never	Never	Never	Always	Often	Never
7	2	2	1	1	1	1	1	Often	Never	Never	Never	Never	Never	Never	Always	Neutral	Never
8	1	1	1	1	1	1	1	Never	Never	Never	Never	Never	Never	Never	Often	Often	Often
9	2	1	1	1	1	1	2	Sometimes	Neutral	Neutral	Neutral	Neutral	Neutral	Neutral	Neutral	Sometimes	Sometimes
10	1	1	1	1	1	1	2	Sometimes	Never	Never	Never	Never	Never	Never	Neutral	Neutral	Never
11	1	2	1	1	1	1	2	Sometimes	Neutral	Often	Sometimes	Sometimes	Never	Never	Always	Neutral	Sometimes
12	2	1	1	1	1	1	2	Sometimes	Never	Often	Sometimes	Never	Never	Always	Always	Often	Never
13	2	1	1	1	1	1	2	Neutral	Neutral	Often	Sometimes	Sometimes	Sometimes	Never	Always	Neutral	Never
14	1	1	1	1	1	1	2	Always	Neutral	Neutral	Never	Never	Never	Never	Always	Often	Always
15	2	1	1	1	1	1	2	Sometimes	Never	Never	Never	Never	Never	Never	Never	Never	Never
16	2	1	1	1	1	1	2	Often	Always	Sometimes	Sometimes	Never	Sometimes	Never	Often	Always	Sometimes
17	1	1	1	1	1	1	2	Sometimes	Sometimes	Sometimes	Never	Never	Never	Never	Always	Neutral	Never
18	2	1	1	1	2	1	2	Never	Never	Never	Never	Never	Never	Never	Never	Never	Never
19	2	1	1	1	1	2	2	Sometimes	Never	Never	Never	Neutral	Never	Sometimes	Neutral	Sometimes	Sometimes
20	2	1	1	1	1	1	2	Sometimes	Sometimes	Neutral	Sometimes	Often	Never	Sometimes	Always	Sometimes	Always
21	1	1	1	1	1	1	2	Never	Never	Never	Never	Never	Never	Never	Often	Neutral	Never
22	2	2	1	1	1	1	2	Sometimes	Sometimes	Never	Never	Often	Always	Sometimes	Always	Neutral	Never
23	2	1	1	1	1	1	2	Sometimes	Neutral	Sometimes	Sometimes	Neutral	Neutral	Often	Often	Neutral	Sometimes
24	1	2	1	2	1	1	2	Neutral	Neutral	Neutral	Neutral	Neutral	Neutral	Neutral	Always	Neutral	Always
25	2	2	1	1	1	1	2	Never	Sometimes	Often	Never	Often	Never	Sometimes	Always	Often	Always
26	1	2	1	1	1	1	2	Never	Never	Never	Never	Never	Never	Never	Never	Never	Never
27	2	1	1	1	2	1	2	Neutral	Neutral	Neutral	Neutral	Neutral	Neutral	Neutral	Neutral	Sometimes	Neutral
28	2	1	1	1	1	1	1	Sometimes	Never	Never	Never	Never	Never	Never	Always	Sometimes	Often
29	1	1	1	1	1	1	2	Never	Never	Never	Never	Never	Never	Sometimes	Never	Sometimes	Never
30	2	2	1	1	1	1	2	Sometimes	Never	Never	Never	Never	Never	Never	Never	Never	Never
31	1	2	1	1	2	1	1	Neutral	Never	Never	Never	Never	Never	Never	Never	Never	Never
32	2	1	1	1	1	1	2	Often	Never	Never	Never	Never	Never	Never	Always	Neutral	Never
33	1	1	1	1	1	1	2	Often	Often	Often	Sometimes	Never	Neutral	Often	Often	Often	Often
34	2	1	1	1	1	1	2	Sometimes	Always	Always	Never	Never	Never	Often	Always	Neutral	Neutral
35	2	1	1	1	1	1	1	Sometimes	Never	Never	Never	Always	Never	Never	Always	Sometimes	Always
36	1	2	1	1	1	1	2	Never	Never	Never	Never	Never	Never	Never	Always	Never	Sometimes
37	2	1	1	1	1	1	2	Never	Never	Never	Never	Never	Never	Never	Always	Never	Never
38	1	1	1	1	1	1	1	Neutral	Often	Neutral	Sometimes	Neutral	Never	Never	Often	Neutral	Often
39	1	1	1	1	2	1	2	Often	Never	Never	Never	Never	Never	Never	Always	Often	Never
40	1	2	1	1	1	1	2	Sometimes	Never	Never	Never	Never	Never	Never	Never	Never	Never
41	2	1	1	1	1	1	1	Neutral	Sometimes	Sometimes	Sometimes	Never	Never	Never	Often	Often	Sometimes
42	2	1	1	1	1	1	2	Sometimes	Often	Sometimes	Often	Sometimes	Neutral	Never	Sometimes	Neutral	Neutral
43	2	2	1	1	1	1	2	Sometimes	Often	Never	Never	Never	Never	Never	Always	Never	Always
44	1	1	1	2	1	1	2	Neutral	Neutral	Neutral	Neutral	Neutral	Neutral	Neutral	Neutral	Neutral	Neutral
45	2	1	1	1	1	1	2	Never	Neutral	Neutral	Often	Never	Never	Sometimes	Always	Sometimes	Often
46	2	1	1	1	1	1	2	Never	Often	Never	Always	Never	Sometimes	Never	Always	Sometimes	Neutral
47	1	1	1	1	1	2	1	Always	Sometimes	Sometimes	Neutral	Never	Never	Never	Always	Always	Always
48	1	1	1	1	1	1	1	Sometimes	Never	Never	Never	Never	Never	Never	Never	Sometimes	Never
49	1	1	1	1	1	1	1	Neutral	Never	Never	Never	Never	Never	Never	Never	Never	Never
50	2	2	1	1	1	1	2	Never	Never	Never	Never	Never	Never	Never	Always	Sometimes	Always
51	2	1	1	1	1	1	2	Often	Never	Never	Never	Never	Never	Never	Neutral	Often	Never
52	2	2	1	1	1	1	2	Sometimes	Always	Never	Always	Sometimes	Never	Never	Often	Never	Often
53	2	1	1	1	1	1	2	Never	Never	Never	Never	Never	Never	Never	Always	Never	Always
54	2	1	1	1	1	1	2	Sometimes	Never	Never	Sometimes	Always	Sometimes	Never	Always	Sometimes	Always
55	2	1	1	1	1	1	2	Neutral	Neutral	Never	Neutral	Never	Neutral	Never	Always	Neutral	Never
56	1	1	1	1	1	1	2	Neutral	Never	Never	Never	Never	Never	Never	Always	Neutral	Never
57	2	1	1	1	1	1	1	Always	Sometimes	Sometimes	Sometimes	Sometimes	Often	Sometimes	Neutral	Sometimes	Neutral
58	1	2	1	2	1	1	2	Neutral	Always	Sometimes	Always	Never	Never	Never	Always	Neutral	Never
59	2	1	1	1	2	1	1	Neutral	Always	Sometimes	Sometimes	Never	Never	Never	Always	Neutral	Always
60	1	1	1	1	1	1	1	Often	Never	Never	Never	Never	Never	Never	Neutral	Never	Never
61	1	2	1	1	1	1	2	Neutral	Never	Never	Never	Never	Often	Never	Often	Neutral	Never
62	1	1	1	1	1	1	2	Sometimes	Never	Never	Never	Never	Never	Never	Always	Neutral	Neutral
63	1	1	1	1	1	1	2	Sometimes	Neutral	Neutral	Neutral	Neutral	Neutral	Never	Sometimes	Sometimes	Sometimes
64	2	1	1	1	1	1	2	Neutral	Never	Never	Never	Never	Never	Never	Always	Sometimes	Never
65	1	2	1	2	1	1	1	Sometimes	Never	Never	Never	Never	Never	Never	Often	Sometimes	Never
66	2	2	1	2	1	1	2	Neutral	Sometimes	Always	Sometimes	Never	Sometimes	Never	Always	Never	Sometimes
67	1	1	1	1	1	1	1	Often	Never	Never	Never	Never	Never	Never	Sometimes	Never	Sometimes
68	2	2	1	2	1	1	2	Neutral	Sometimes	Often	Never	Sometimes	Neutral	Never	Often	Neutral	Never
69	2	2	1	2	1	1	2	Never	Never	Sometimes	Never	Never	Never	Never	Often	Never	Sometimes
70	2	1	1	2	1	1	1	Always	Never	Never	Neutral	Neutral	Never	Never	Often	Always	Always
71	2	1	2	2	1	1	2	Neutral	Sometimes	Neutral	Sometimes	Neutral	Sometimes	Never	Always	Neutral	Often
72	2	2	1	2	1	1	2	Sometimes	Never	Never	Never	Never	Never	Never	Often	Neutral	Never
73	1	2	1	1	2	2	2	Sometimes	Never	Never	Always	Never	Never	Sometimes	Always	Sometimes	Always
74	2	2	1	2	1	1	2	Neutral	Never	Never	Never	Never	Never	Never	Always	Neutral	Never
75	2	2	1	2	1	2	2	Never	Never	Always	Sometimes	Sometimes	Sometimes	Never	Often	Sometimes	Sometimes
76	1	1	1	2	1	1	2	Always	Always	Always	Always	Neutral	Neutral	Sometimes	Never	Sometimes	Neutral
77	2	1	1	1	1	1	2	Sometimes	Sometimes	Sometimes	Sometimes	Sometimes	Neutral	Sometimes	Sometimes	Sometimes	Sometimes
78	2	1	1	1	1	1	1	Sometimes	Always	Never	Always	Never	Never	Never	Always	Always	Neutral
79	2	1	1	1	1	1	2	Sometimes	Never	Never	Never	Never	Never	Never	Never	Never	Never
80	2	1	1	1	1	1	2	Never	Never	Never	Never	Never	Never	Never	Sometimes	Sometimes	Never
81	1	1	1	1	1	1	2	Never	Neutral	Always	Never	Never	Never	Never	Never	Often	Never
82	2	1	1	1	1	1	2	Never	Often	Sometimes	Always	Sometimes	Neutral	Never	Always	Sometimes	Neutral
83	2	2	1	2	1	1	2	Sometimes	Neutral	Neutral	Never	Never	Sometimes	Never	Sometimes	Sometimes	Never
84	1	2	1	1	1	1	2	Never	Never	Never	Never	Never	Never	Never	Never	Never	Never
85	1	1	1	1	1	1	2	Never	Never	Sometimes	Never	Never	Never	Never	Often	Never	Never
86	2	1	1	1	1	1	1	Always	Never	Never	Never	Often	Never	Never	Always	Always	Always
87	1	1	1	1	1	1	1	Sometimes	Never	Never	Never	Never	Never	Never	Always	Sometimes	Never
88	1	2	1	1	1	1	1	Neutral	Often	Often	Never	Always	Never	Never	Always	Neutral	Always
89	2	1	1	1	1	1	1	Neutral	Neutral	Sometimes	Neutral	Always	Never	Sometimes	Always	Neutral	Neutral
90	2	1	1	1	2	1	1	Neutral	Never	Never	Never	Never	Never	Never	Always	Often	Never
91	1	1	1	1	1	2	1	Often	Sometimes	Sometimes	Often	Often	Sometimes	Never	Always	Often	Always
92	2	1	1	1	1	1	2	Sometimes	Never	Never	Never	Never	Never	Neutral	Often	Neutral	Never
93	2	1	1	1	2	2	1	Never	Never	Never	Never	Always	Never	Never	Always	Neutral	Always
94	1	1	1	1	1	1	2	Sometimes	Neutral	Neutral	Sometimes	Always	Never	Never	Always	Never	Always
95	2	1	2	1	2	1	1	Always	Neutral	Often	Neutral	Never	Never	Never	Always	Neutral	Often
96	2	1	1	1	2	1	1	Neutral	Never	Never	Never	Never	Never	Never	Often	Sometimes	Often
97	2	1	1	1	2	1	1	Always	Always	Never	Often	Never	Never	Never	Always	Always	Often
98	2	1	1	1	1	1	1	Neutral	Often	Sometimes	Neutral	Never	Never	Never	Often	Often	Always
99	1	1	1	1	1	1	2	Often	Never	Never	Never	Never	Never	Never	Never	Never	Never
100	1	1	1	1	1	1	1	Sometimes	Never	Never	Never	Never	Never	Never	Often	Sometimes	Never
101	2	1	1	1	2	1	1	Never	Never	Never	Never	Never	Never	Never	Always	Never	Never
102	2	1	2	1	1	1	1	Often	Never	Never	Never	Never	Never	Often	Always	Often	Never
103	1	1	1	1	1	1	2	Always	Always	Neutral	Neutral	Never	Never	Never	Always	Always	Neutral
104	1	2	1	2	2	2	2	Never	Never	Never	Never	Never	Never	Never	Always	Sometimes	Never
105	2	1	1	1	1	1	1	Often	Sometimes	Sometimes	Often	Neutral	Sometimes	Never	Often	Often	Often
106	1	1	1	1	1	1	1	Sometimes	Never	Never	Never	Always	Never	Often	Always	Sometimes	Always
107	2	1	1	1	1	1	2	Sometimes	Never	Never	Never	Never	Never	Never	Neutral	Neutral	Neutral
108	2	1	2	1	1	1	2	Always	Always	Never	Always	Never	Always	Always	Always	Always	Always
109	2	1	1	1	1	1	2	Never	Neutral	Never	Never	Sometimes	Never	Sometimes	Often	Sometimes	Never
110	2	1	1	1	1	1	2	Never	Never	Never	Never	Never	Never	Never	Never	Never	Never
111	1	1	1	1	2	1	1	Never	Always	Never	Never	Never	Never	Never	Sometimes	Always	Never
112	2	1	1	1	1	1	1	Often	Always	Sometimes	Neutral	Never	Never	Never	Always	Always	Always
113	2	1	1	1	1	1	2	Neutral	Sometimes	Sometimes	Sometimes	Sometimes	Sometimes	Never	Often	Neutral	Neutral
114	2	1	1	1	1	1	2	Neutral	Never	Neutral	Never	Always	Never	Never	Neutral	Sometimes	Sometimes
115	2	1	1	1	1	1	2	Never	Never	Often	Sometimes	Often	Never	Never	Often	Sometimes	Often
116	2	1	1	1	1	1	2	Always	Never	Never	Never	Neutral	Never	Neutral	Neutral	Sometimes	Always
117	2	1	1	1	1	1	1	Always	Never	Never	Never	Neutral	Neutral	Never	Neutral	Sometimes	Always
118	2	1	1	1	2	1	1	Always	Always	Never	Never	Sometimes	Never	Never	Often	Always	Always
119	2	1	2	1	1	1	2	Never	Never	Never	Never	Never	Never	Never	Sometimes	Never	Never
120	2	1	2	1	1	1	2	Sometimes	Neutral	Sometimes	Never	Sometimes	Sometimes	Sometimes	Sometimes	Sometimes	Never
121	2	1	1	1	1	1	2	Neutral	Sometimes	Sometimes	Sometimes	Sometimes	Never	Never	Often	Neutral	Neutral
122	2	1	2	1	1	1	2	Sometimes	Never	Never	Never	Never	Never	Never	Neutral	Sometimes	Never
123	2	1	2	1	1	1	2	Sometimes	Never	Sometimes	Never	Never	Never	Never	Neutral	Never	Never
124	1	1	1	1	1	1	1	Sometimes	Sometimes	Sometimes	Sometimes	Sometimes	Sometimes	Sometimes	Often	Neutral	Neutral
125	1	1	2	1	1	1	2	Sometimes	Sometimes	Sometimes	Never	Never	Never	Never	Often	Sometimes	Sometimes
126	1	1	1	1	1	1	2	Sometimes	Sometimes	Sometimes	Never	Never	Never	Never	Often	Sometimes	Sometimes
127	2	1	1	1	1	2	2	Often	Sometimes	Often	Sometimes	Sometimes	Sometimes	Never	Often	Neutral	Sometimes
128	2	1	1	1	1	1	2	Never	Never	Never	Never	Never	Never	Never	Often	Never	Neutral
129	2	1	1	1	1	1	1	Sometimes	Never	Never	Never	Never	Never	Never	Always	Sometimes	Never
130	2	1	1	1	1	1	1	Never	Never	Never	Never	Never	Never	Never	Always	Never	Always
131	1	1	1	1	1	1	1	Sometimes	Never	Never	Never	Never	Never	Never	Often	Sometimes	Never
132	2	1	1	1	1	1	2	Sometimes	Sometimes	Never	Never	Never	Never	Never	Neutral	Sometimes	Never
133	2	1	1	1	1	1	2	Never	Never	Never	Never	Never	Never	Never	Often	Sometimes	Never
134	1	1	1	1	1	1	1	Neutral	Neutral	Neutral	Neutral	Neutral	Neutral	Neutral	Neutral	Neutral	Never
135	2	1	1	1	1	1	2	Never	Never	Never	Never	Never	Never	Neutral	Always	Neutral	Never
136	2	1	2	1	1	1	2	Sometimes	Never	Never	Never	Never	Neutral	Sometimes	Often	Neutral	Sometimes
137	1	1	1	1	1	1	2	Neutral	Sometimes	Never	Never	Never	Never	Never	Often	Never	Often
138	2	1	1	1	1	1	2	Often	Never	Never	Never	Sometimes	Never	Never	Always	Often	Always
139	2	2	1	1	2	1	1	Always	Never	Never	Never	Never	Never	Never	Often	Often	Never
140	1	1	1	1	1	1	1	Often	Often	Often	Often	Often	Often	Often	Often	Often	Often
141	2	1	1	1	1	1	1	Sometimes	Always	Always	Always	Often	Sometimes	Sometimes	Never	Always	Always
142	2	1	1	1	1	1	2	Neutral	Often	Often	Sometimes	Neutral	Sometimes	Never	Always	Neutral	Sometimes
143	2	1	1	1	2	1	1	Always	Neutral	Always	Sometimes	Neutral	Never	Never	Often	Often	Always
144	2	1	1	2	2	2	2	Sometimes	Always	Sometimes	Sometimes	Never	Never	Never	Always	Often	Always
145	1	2	2	1	1	1	2	Neutral	Never	Never	Never	Never	Never	Never	Always	Sometimes	Never
146	2	1	1	1	1	1	1	Sometimes	Neutral	Neutral	Neutral	Neutral	Never	Never	Always	Often	Always
147	2	2	1	1	1	1	2	Neutral	Sometimes	Sometimes	Always	Never	Never	Never	Always	Neutral	Neutral
148	2	2	1	1	1	1	2	Never	Never	Never	Never	Neutral	Never	Never	Sometimes	Sometimes	Always
149	2	1	1	1	1	1	2	Always	Always	Always	Neutral	Sometimes	Never	Always	Always	Always	Often
150	2	2	2	1	1	2	2	Sometimes	Never	Always	Sometimes	Never	Never	Never	Often	Sometimes	Never
151	2	1	1	1	2	1	1	Neutral	Sometimes	Sometimes	Neutral	Never	Never	Never	Always	Often	Neutral
152	2	2	1	1	1	1	2	Never	Sometimes	Never	Never	Always	Never	Never	Always	Never	Always
153	2	2	1	1	2	2	2	Neutral	Never	Often	Neutral	Neutral	Never	Neutral	Neutral	Often	Neutral
154	1	1	1	1	1	1	2	Never	Never	Never	Never	Never	Never	Never	Often	Never	Never
155	2	1	1	1	1	1	2	Neutral	Never	Never	Never	Never	Never	Never	Often	Often	Never
156	2	1	1	1	2	1	2	Never	Never	Never	Never	Never	Never	Never	Neutral	Sometimes	Never
157	2	1	1	1	1	1	2	Sometimes	Never	Never	Sometimes	Always	Never	Never	Always	Sometimes	Often
158	2	1	1	1	1	1	2	Always	Sometimes	Sometimes	Neutral	Never	Never	Never	Always	Always	Always
159	2	1	1	1	1	1	2	Neutral	Never	Neutral	Neutral	Neutral	Never	Never	Always	Neutral	Always
160	2	1	1	1	1	2	1	Often	Never	Never	Never	Never	Never	Never	Always	Always	Never
161	2	2	2	1	1	1	2	Neutral	Never	Never	Never	Never	Never	Never	Always	Neutral	Always
162	2	1	1	1	1	1	2	Neutral	Never	Always	Sometimes	Often	Never	Never	Always	Neutral	Neutral
163	2	1	1	1	1	1	1	Sometimes	Neutral	Neutral	Sometimes	Never	Never	Never	Always	Neutral	Always
164	1	1	1	1	1	1	1	Often	Never	Never	Never	Never	Never	Sometimes	Neutral	Often	Always
165	1	2	2	1	1	1	2	Never	Sometimes	Neutral	Never	Sometimes	Neutral	Never	Often	Neutral	Sometimes
166	1	1	1	1	1	1	2	Neutral	Never	Always	Never	Never	Never	Never	Neutral	Often	Never
167	1	1	1	1	1	1	2	Neutral	Often	Sometimes	Sometimes	Often	Never	Never	Neutral	Often	Neutral
168	1	1	1	1	1	1	2	Often	Often	Neutral	Neutral	Neutral	Neutral	Neutral	Neutral	Often	Sometimes
169	1	2	1	1	1	1	2	Sometimes	Neutral	Sometimes	Sometimes	Never	Never	Never	Often	Sometimes	Sometimes
170	1	1	1	1	1	1	2	Neutral	Neutral	Neutral	Never	Neutral	Neutral	Never	Often	Neutral	Sometimes
171	1	2	1	1	1	1	2	Sometimes	Never	Never	Always	Never	Never	Never	Always	Sometimes	Sometimes
172	1	1	1	1	1	1	1	Sometimes	Never	Never	Never	Never	Never	Never	Always	Sometimes	Always
173	1	1	1	1	1	1	1	Sometimes	Never	Never	Never	Never	Never	Never	Always	Never	Never
174	1	1	1	1	1	1	2	Never	Never	Never	Never	Never	Never	Never	Sometimes	Never	Never
175	1	1	1	1	1	1	2	Neutral	Never	Sometimes	Neutral	Often	Always	Often	Never	Neutral	Sometimes
176	1	1	1	1	1	1	1	Often	Never	Never	Never	Never	Never	Never	Sometimes	Neutral	Never
177	1	1	1	1	1	1	2	Often	Neutral	Neutral	Sometimes	Sometimes	Sometimes	Never	Always	Often	Sometimes
178	1	1	1	1	2	1	1	Often	Often	Often	Often	Often	Often	Often	Often	Often	Often
179	1	1	1	1	1	1	2	Neutral	Neutral	Neutral	Often	Always	Never	Sometimes	Always	Neutral	Neutral
180	1	1	1	1	1	1	1	Neutral	Never	Sometimes	Neutral	Never	Never	Never	Always	Sometimes	Often
181	1	2	2	1	1	1	2	Never	Never	Never	Never	Never	Never	Never	Never	Never	Never
182	1	1	1	1	1	1	1	Always	Neutral	Neutral	Never	Neutral	Never	Sometimes	Often	Sometimes	Often
183	1	1	1	1	1	1	1	Often	Neutral	Neutral	Sometimes	Neutral	Never	Never	Often	Often	Often
184	1	1	1	1	1	1	2	Sometimes	Sometimes	Neutral	Sometimes	Sometimes	Sometimes	Sometimes	Often	Sometimes	Sometimes
185	2	1	1	1	1	1	2	Often	Always	Never	Neutral	Always	Never	Never	Always	Often	Sometimes
186	2	1	1	1	1	1	2	Sometimes	Neutral	Sometimes	Neutral	Sometimes	Never	Sometimes	Often	Neutral	Neutral
187	2	1	1	1	1	1	2	Neutral	Neutral	Sometimes	Often	Sometimes	Never	Sometimes	Always	Neutral	Neutral
188	2	2	1	1	1	1	2	Sometimes	Never	Never	Sometimes	Often	Never	Never	Often	Sometimes	Always
189	2	1	1	1	1	1	2	Neutral	Often	Sometimes	Neutral	Neutral	Never	Never	Always	Often	Neutral
190	2	2	1	1	1	1	1	Neutral	Never	Never	Never	Never	Never	Never	Often	Sometimes	Never
191	2	1	1	1	2	1	1	Neutral	Never	Never	Sometimes	Always	Never	Never	Always	Neutral	Always
192	2	1	1	1	1	1	1	Sometimes	Never	Never	Never	Never	Never	Never	Sometimes	Neutral	Never
193	2	1	1	1	1	1	1	Often	Neutral	Neutral	Never	Never	Never	Never	Always	Sometimes	Always
194	2	1	1	1	1	1	2	Always	Sometimes	Sometimes	Never	Neutral	Never	Never	Often	Always	Often
195	2	1	1	1	1	1	2	Always	Neutral	Often	Sometimes	Sometimes	Sometimes	Never	Neutral	Always	Neutral
196	2	1	1	1	1	1	2	Sometimes	Sometimes	Often	Always	Always	Never	Never	Never	Always	Often
197	2	1	1	1	1	1	2	Neutral	Never	Never	Never	Never	Never	Never	Often	Neutral	Never
198	2	2	2	1	1	1	1	Neutral	Never	Never	Never	Never	Never	Never	Always	Often	Never
199	2	1	2	1	1	1	2	Always	Neutral	Neutral	Always	Always	Never	Never	Never	Always	Neutral
200	2	1	1	1	2	1	2	Neutral	Never	Never	Never	Never	Never	Never	Always	Neutral	Never
201	2	1	1	1	1	1	2	Sometimes	Often	Never	Never	Always	Never	Never	Often	Neutral	Always
202	1	1	1	1	1	1	2	Never	Never	Never	Never	Never	Never	Never	Often	Never	Never
203	2	1	1	1	1	1	2	Neutral	Never	Never	Never	Always	Sometimes	Never	Often	Neutral	Always
204	2	1	1	1	1	1	2	Neutral	Neutral	Neutral	Sometimes	Sometimes	Often	Never	Often	Neutral	Sometimes
205	2	1	1	1	1	1	2	Neutral	Sometimes	Neutral	Neutral	Never	Never	Never	Always	Always	Always
206	2	1	1	1	1	1	1	Sometimes	Never	Never	Never	Never	Never	Never	Often	Never	Never
207	2	1	1	1	2	1	1	Sometimes	Never	Never	Never	Never	Never	Never	Always	Sometimes	Never
208	1	2	1	1	1	1	1	Neutral	Never	Never	Never	Never	Never	Never	Always	Neutral	Never
209	1	1	1	1	1	1	1	Neutral	Neutral	Never	Often	Neutral	Never	Never	Always	Neutral	Often
210	1	1	1	1	1	1	1	Sometimes	Never	Never	Never	Sometimes	Never	Often	Always	Neutral	Always
211	2	1	1	1	1	1	1	Never	Never	Never	Never	Never	Never	Never	Often	Never	Never
212	1	1	1	1	2	1	2	Always	Never	Never	Never	Never	Never	Never	Often	Often	Never
213	2	1	1	1	1	1	2	Neutral	Never	Never	Never	Always	Never	Never	Always	Neutral	Always
214	2	1	1	1	1	1	2	Sometimes	Neutral	Sometimes	Sometimes	Sometimes	Never	Neutral	Neutral	Neutral	Sometimes
215	2	1	1	1	1	1	2	Sometimes	Never	Never	Never	Never	Never	Never	Always	Sometimes	Never
216	2	2	1	1	1	1	1	Sometimes	Never	Never	Never	Always	Never	Never	Always	Sometimes	Always
217	2	1	2	1	1	1	2	Never	Never	Never	Never	Never	Never	Never	Neutral	Sometimes	Never
218	2	2	2	1	1	1	2	Sometimes	Never	Never	Neutral	Sometimes	Sometimes	Never	Always	Sometimes	Sometimes
219	2	1	1	1	1	1	2	Neutral	Often	Sometimes	Never	Never	Never	Never	Often	Neutral	Sometimes
220	2	1	1	1	2	1	1	Sometimes	Never	Never	Never	Never	Never	Never	Often	Sometimes	Often
221	2	1	1	1	1	1	2	Sometimes	Never	Never	Never	Sometimes	Never	Never	Neutral	Neutral	Never
222	2	2	1	1	1	1	1	Often	Neutral	Often	Sometimes	Often	Never	Never	Neutral	Always	Always
223	2	1	1	1	1	1	1	Often	Neutral	Neutral	Neutral	Sometimes	Neutral	Sometimes	Neutral	Often	Often
224	2	1	1	1	1	1	1	Often	Never	Never	Never	Never	Never	Neutral	Often	Neutral	Often
225	2	1	1	1	1	1	2	Sometimes	Never	Never	Sometimes	Neutral	Never	Never	Often	Sometimes	Often
226	2	1	1	1	1	1	1	Neutral	Sometimes	Sometimes	Sometimes	Sometimes	Never	Never	Often	Sometimes	Always
227	2	1	1	1	1	1	1	Often	Sometimes	Sometimes	Never	Never	Never	Never	Always	Often	Always
228	2	1	1	1	1	1	2	Never	Never	Never	Never	Never	Never	Never	Neutral	Never	Never
229	2	1	1	1	1	1	1	Always	Never	Never	Never	Never	Never	Never	Always	Neutral	Never
230	2	2	1	1	1	1	2	Sometimes	Never	Sometimes	Sometimes	Often	Never	Always	Always	Always	Neutral
231	2	1	1	1	1	1	2	Never	Never	Never	Never	Never	Never	Never	Always	Never	Never
232	2	2	1	1	1	1	2	Sometimes	Never	Never	Never	Never	Never	Never	Often	Often	Often
233	2	1	1	1	1	1	2	Sometimes	Never	Never	Never	Never	Neutral	Never	Never	Neutral	Always
234	2	1	1	1	1	1	2	Often	Never	Never	Never	Often	Never	Never	Often	Neutral	Often
235	2	1	1	1	1	1	2	Always	Neutral	Neutral	Neutral	Never	Never	Never	Often	Neutral	Neutral
236	2	2	1	2	1	1	2	Never	Sometimes	Never	Never	Never	Never	Never	Neutral	Never	Often
237	2	2	1	2	2	2	1	Sometimes	Never	Never	Never	Never	Never	Never	Neutral	Sometimes	Often
238	2	2	1	2	1	1	2	Never	Never	Never	Never	Never	Never	Never	Never	Neutral	Sometimes
239	1	2	1	2	1	1	1	Neutral	Neutral	Neutral	Neutral	Neutral	Neutral	Neutral	Neutral	Neutral	Neutral
240	2	2	1	2	1	2	2	Often	Often	Sometimes	Never	Sometimes	Never	Never	Neutral	Often	Sometimes
241	1	2	1	2	1	1	2	Neutral	Never	Never	Neutral	Never	Never	Never	Often	Neutral	Often
242	1	2	1	2	1	2	2	Never	Never	Always	Never	Never	Never	Never	Always	Never	Never
243	2	2	1	2	1	1	2	Always	Often	Neutral	Neutral	Neutral	Often	Always	Always	Always	Often
244	2	1	1	2	1	2	1	Always	Neutral	Neutral	Neutral	Often	Always	Neutral	Often	Always	Often
245	1	2	1	2	2	2	2	Sometimes	Never	Never	Never	Never	Never	Never	Always	Neutral	Never
246	1	2	1	2	1	1	2	Often	Never	Always	Never	Never	Neutral	Never	Always	Always	Often
247	1	2	1	2	1	1	2	Sometimes	Never	Never	Never	Never	Never	Never	Always	Never	Never
248	1	2	2	2	1	1	1	Often	Always	Sometimes	Sometimes	Sometimes	Sometimes	Never	Often	Often	Sometimes
249	2	2	1	2	1	1	2	Often	Never	Often	Often	Never	Sometimes	Never	Often	Often	Often
250	2	2	1	2	1	1	1	Sometimes	Never	Never	Never	Never	Never	Always	Neutral	Neutral	Neutral
251	2	1	1	2	1	2	2	Never	Never	Always	Always	Always	Neutral	Never	Always	Never	Neutral
252	2	2	2	2	1	1	2	Neutral	Sometimes	Neutral	Neutral	Neutral	Neutral	Neutral	Sometimes	Sometimes	Always
253	2	2	1	2	1	1	1	Often	Always	Always	Always	Never	Never	Never	Always	Always	Always
254	1	1	1	2	1	2	2	Neutral	Often	Sometimes	Neutral	Sometimes	Never	Never	Neutral	Often	Often
255	1	1	1	2	1	2	2	Neutral	Neutral	Sometimes	Sometimes	Neutral	Never	Never	Often	Neutral	Neutral
256	1	1	1	2	1	1	1	Never	Never	Never	Never	Never	Never	Never	Always	Never	Never
257	2	2	1	2	1	1	2	Always	Always	Never	Neutral	Neutral	Never	Never	Always	Always	Neutral
258	2	2	1	2	1	1	2	Sometimes	Never	Sometimes	Neutral	Neutral	Neutral	Neutral	Often	Neutral	Often
259	2	2	1	2	1	1	1	Sometimes	Never	Never	Often	Sometimes	Never	Never	Always	Often	Always
260	1	1	1	1	1	1	1	Neutral	Neutral	Neutral	Neutral	Neutral	Sometimes	Never	Always	Neutral	Neutral
261	2	1	1	1	1	1	1	Neutral	Neutral	Neutral	Sometimes	Sometimes	Never	Never	Always	Often	Neutral
262	2	1	1	1	2	1	1	Sometimes	Sometimes	Sometimes	Often	Sometimes	Never	Neutral	Neutral	Neutral	Never
263	1	1	1	1	1	1	2	Sometimes	Never	Never	Never	Never	Neutral	Never	Neutral	Neutral	Never
264	1	1	1	1	1	1	2	Never	Never	Never	Never	Never	Never	Never	Often	Sometimes	Sometimes
265	1	1	1	1	1	1	2	Never	Never	Never	Never	Never	Never	Never	Often	Sometimes	Sometimes
266	1	1	1	1	1	1	1	Neutral	Sometimes	Sometimes	Never	Never	Never	Never	Always	Neutral	Never
267	1	1	2	1	1	1	2	Sometimes	Sometimes	Sometimes	Never	Neutral	Never	Never	Always	Neutral	Always
268	1	1	1	1	1	1	2	Sometimes	Neutral	Sometimes	Sometimes	Never	Neutral	Neutral	Neutral	Neutral	Neutral
269	1	1	1	1	1	1	2	Never	Never	Never	Never	Never	Never	Never	Often	Sometimes	Never
270	1	1	1	1	1	1	1	Never	Never	Never	Never	Never	Never	Never	Never	Never	Never
271	1	1	1	1	1	1	1	Neutral	Never	Never	Neutral	Neutral	Sometimes	Never	Always	Neutral	Often
272	1	1	1	1	1	1	1	Never	Never	Never	Never	Never	Never	Never	Never	Never	Never
273	1	1	1	1	1	1	2	Neutral	Sometimes	Sometimes	Sometimes	Never	Never	Never	Neutral	Sometimes	Never
274	2	1	1	1	1	1	1	Often	Never	Never	Never	Never	Never	Never	Always	Often	Never
275	2	1	1	1	1	1	2	Often	Never	Never	Never	Never	Never	Never	Often	Often	Never
276	2	1	2	1	1	1	2	Sometimes	Never	Sometimes	Never	Always	Never	Never	Always	Neutral	Always
277	2	1	1	1	1	1	2	Never	Never	Never	Neutral	Always	Never	Never	Always	Never	Always
278	2	1	1	1	1	1	1	Often	Never	Often	Never	Often	Never	Never	Always	Always	Always
279	2	1	1	1	1	1	2	Sometimes	Never	Never	Never	Never	Never	Never	Never	Never	Sometimes
280	2	1	2	1	1	1	2	Neutral	Never	Never	Often	Never	Never	Never	Always	Always	Always
281	2	1	1	1	1	1	2	Sometimes	Never	Never	Never	Always	Never	Never	Often	Often	Always
282	2	1	1	1	1	1	2	Neutral	Never	Never	Never	Never	Never	Never	Always	Always	Never
283	2	1	1	1	1	1	2	Neutral	Never	Always	Neutral	Never	Never	Never	Neutral	Sometimes	Never
284	2	1	1	1	1	1	2	Never	Never	Never	Never	Never	Never	Never	Often	Never	Never
285	2	1	1	1	1	1	2	Sometimes	Never	Never	Never	Always	Never	Never	Often	Sometimes	Always
286	2	1	1	1	1	1	2	Often	Never	Never	Never	Never	Never	Never	Often	Neutral	Never
287	2	1	1	1	1	1	2	Never	Never	Often	Always	Always	Often	Never	Neutral	Sometimes	Never
288	2	1	1	1	1	2	1	Neutral	Sometimes	Never	Never	Never	Never	Never	Never	Never	Always
289	2	1	1	1	1	1	2	Never	Sometimes	Sometimes	Neutral	Never	Never	Never	Always	Sometimes	Neutral
290	2	1	1	1	1	1	2	Always	Sometimes	Always	Always	Never	Never	Never	Always	Always	Often
291	2	1	1	1	1	1	2	Never	Never	Never	Never	Never	Never	Never	Neutral	Never	Never
292	2	1	1	1	1	1	1	Often	Often	Never	Always	Often	Never	Never	Often	Neutral	Neutral
293	2	1	1	1	1	1	1	Neutral	Never	Never	Never	Never	Never	Never	Always	Neutral	Never
294	2	1	1	1	1	1	1	Sometimes	Never	Never	Sometimes	Always	Never	Never	Often	Neutral	Always
295	2	1	1	1	1	1	2	Neutral	Neutral	Never	Never	Always	Never	Never	Always	Neutral	Sometimes
296	2	1	1	1	1	1	2	Often	Neutral	Always	Neutral	Often	Neutral	Never	Always	Always	Always
297	2	1	1	1	1	1	1	Neutral	Never	Never	Never	Never	Never	Never	Often	Neutral	Never
298	2	1	1	1	1	1	2	Often	Sometimes	Always	Sometimes	Always	Sometimes	Always	Always	Always	Sometimes
299	2	1	1	1	1	1	2	Never	Neutral	Neutral	Sometimes	Sometimes	Neutral	Never	Often	Never	Sometimes
300	2	1	1	1	1	1	1	Neutral	Sometimes	Sometimes	Never	Never	Never	Never	Neutral	Neutral	Neutral
301	2	1	1	1	1	1	1	Neutral	Sometimes	Sometimes	Never	Never	Never	Never	Neutral	Neutral	Neutral
302	2	1	1	1	1	1	1	Never	Never	Always	Sometimes	Often	Never	Never	Neutral	Never	Always
303	2	1	2	1	1	1	1	Never	Never	Never	Never	Always	Never	Never	Neutral	Sometimes	Always
304	2	1	1	1	1	1	2	Never	Never	Never	Never	Neutral	Sometimes	Never	Often	Sometimes	Never
305	2	1	1	1	1	1	2	Often	Never	Never	Never	Never	Never	Never	Always	Always	Never
306	1	1	1	1	1	1	2	Always	Sometimes	Sometimes	Sometimes	Sometimes	Never	Never	Neutral	Always	Sometimes
307	1	1	1	1	1	1	1	Sometimes	Often	Neutral	Sometimes	Never	Sometimes	Never	Sometimes	Neutral	Sometimes
308	2	1	1	1	1	1	1	Always	Never	Never	Always	Always	Neutral	Never	Always	Always	Always
309	2	1	1	1	1	1	2	Never	Never	Never	Always	Never	Never	Never	Always	Neutral	Always
310	1	1	1	1	1	1	2	Always	Sometimes	Neutral	Neutral	Neutral	Never	Never	Neutral	Neutral	Never
311	2	1	1	1	1	1	1	Neutral	Often	Neutral	Sometimes	Always	Never	Never	Always	Often	Often
312	1	1	1	1	1	1	2	Sometimes	Never	Always	Never	Never	Never	Never	Often	Neutral	Neutral
313	1	1	1	1	1	1	1	Sometimes	Never	Never	Never	Never	Never	Never	Sometimes	Sometimes	Never
314	1	1	1	1	1	1	2	Always	Always	Always	Always	Always	Always	Always	Always	Always	Always
315	1	2	1	2	1	1	1	Sometimes	Neutral	Neutral	Neutral	Neutral	Neutral	Neutral	Neutral	Neutral	Sometimes
316	1	1	1	1	1	1	1	Often	Neutral	Neutral	Sometimes	Sometimes	Sometimes	Sometimes	Sometimes	Sometimes	Sometimes
317	2	1	1	1	1	1	1	Always	Never	Never	Never	Never	Never	Never	Always	Neutral	Never
318	2	1	1	1	2	1	1	Always	Never	Never	Never	Never	Never	Never	Neutral	Always	Never
319	2	1	1	1	1	1	2	Always	Never	Never	Never	Never	Never	Never	Always	Neutral	Never
320	2	2	1	1	1	1	2	Sometimes	Never	Never	Never	Never	Never	Neutral	Neutral	Neutral	Never
321	2	1	1	1	1	1	1	Neutral	Never	Never	Never	Never	Never	Never	Always	Neutral	Never
322	2	1	1	1	1	1	2	Sometimes	Never	Never	Never	Never	Never	Never	Always	Sometimes	Always
323	1	1	1	1	2	1	1	Sometimes	Never	Never	Never	Never	Never	Never	Never	Never	Never
324	1	1	1	1	1	1	1	Neutral	Sometimes	Sometimes	Sometimes	Never	Never	Never	Neutral	Never	Never
325	1	1	1	1	1	1	1	Never	Never	Never	Never	Never	Never	Never	Always	Always	Always
326	1	1	1	1	1	1	1	Neutral	Never	Never	Neutral	Neutral	Sometimes	Never	Always	Neutral	Often
327	2	1	1	1	1	1	2	Never	Never	Never	Neutral	Always	Never	Never	Always	Sometimes	Sometimes
328	2	1	2	1	2	1	1	Neutral	Never	Never	Never	Always	Never	Never	Always	Neutral	Always
329	1	1	1	1	1	1	2	Neutral	Neutral	Neutral	Neutral	Sometimes	Neutral	Sometimes	Neutral	Neutral	Neutral
330	1	1	1	1	1	1	2	Never	Never	Never	Never	Never	Never	Never	Often	Never	Never
331	2	1	1	1	2	1	2	Always	Neutral	Often	Sometimes	Sometimes	Sometimes	Never	Neutral	Often	Neutral
332	2	1	1	1	1	1	2	Sometimes	Never	Never	Never	Never	Never	Never	Often	Sometimes	Always
333	1	1	1	1	1	1	2	Never	Never	Never	Never	Never	Never	Never	Often	Never	Never
334	1	1	1	1	2	1	1	Sometimes	Never	Never	Never	Never	Never	Never	Often	Sometimes	Sometimes
335	2	1	1	1	1	1	2	Sometimes	Sometimes	Neutral	Neutral	Sometimes	Never	Never	Often	Sometimes	Neutral
336	2	1	1	1	1	1	2	Sometimes	Neutral	Neutral	Neutral	Always	Never	Neutral	Neutral	Neutral	Never
337	1	1	1	1	1	1	2	Never	Sometimes	Sometimes	Never	Never	Never	Never	Always	Sometimes	Neutral
338	2	1	1	1	1	1	2	Sometimes	Never	Never	Neutral	Sometimes	Never	Never	Never	Never	Neutral
339	2	1	1	1	2	1	1	Often	Sometimes	Sometimes	Neutral	Neutral	Neutral	Neutral	Always	Always	Sometimes
340	1	1	1	1	1	1	1	Often	Often	Sometimes	Sometimes	Often	Never	Never	Always	Always	Always
341	2	1	1	1	1	1	1	Sometimes	Never	Always	Never	Neutral	Never	Never	Often	Neutral	Neutral
342	2	2	1	1	1	1	1	Neutral	Never	Never	Never	Never	Never	Never	Always	Sometimes	Never
343	2	1	1	1	1	1	1	Always	Always	Neutral	Never	Neutral	Neutral	Never	Always	Always	Always
344	2	1	1	1	1	1	2	Often	Neutral	Neutral	Neutral	Always	Sometimes	Never	Always	Often	Never
345	2	1	1	1	1	1	2	Neutral	Never	Never	Never	Never	Never	Never	Neutral	Neutral	Often
346	1	1	1	1	1	1	1	Sometimes	Never	Never	Never	Never	Never	Never	Always	Sometimes	Never
347	2	1	1	1	1	1	2	Often	Sometimes	Sometimes	Neutral	Neutral	Sometimes	Never	Often	Neutral	Sometimes
348	2	1	1	1	1	2	1	Sometimes	Never	Never	Never	Never	Never	Never	Always	Never	Never
349	2	1	1	1	1	1	1	Never	Never	Never	Never	Never	Never	Never	Neutral	Sometimes	Never
350	2	2	1	1	1	1	2	Neutral	Neutral	Sometimes	Often	Never	Sometimes	Often	Often	Often	Sometimes
351	2	1	1	1	1	1	1	Neutral	Never	Never	Never	Never	Never	Never	Neutral	Never	Never
352	2	1	1	1	1	1	1	Sometimes	Never	Never	Never	Often	Neutral	Never	Often	Often	Never
353	2	1	1	1	1	1	1	Never	Never	Never	Never	Never	Never	Never	Always	Never	Never
354	2	1	1	1	1	1	2	Neutral	Sometimes	Always	Never	Never	Never	Never	Always	Neutral	Sometimes
355	2	1	1	1	2	1	1	Never	Never	Never	Never	Sometimes	Sometimes	Never	Never	Never	Never
356	2	2	1	1	1	2	2	Never	Always	Sometimes	Never	Always	Sometimes	Never	Always	Always	Always
357	2	1	2	1	1	2	2	Always	Never	Always	Never	Never	Never	Never	Always	Always	Always
358	2	1	1	1	1	1	2	Sometimes	Neutral	Neutral	Sometimes	Neutral	Never	Never	Always	Neutral	Neutral
359	2	1	1	1	1	1	1	Sometimes	Never	Never	Never	Often	Never	Never	Always	Neutral	Always
360	2	1	1	1	1	1	2	Often	Neutral	Neutral	Neutral	Sometimes	Sometimes	Sometimes	Sometimes	Often	Often
361	2	1	1	1	1	1	1	Always	Neutral	Neutral	Never	Never	Never	Sometimes	Always	Always	Often
362	2	1	1	1	1	1	1	Sometimes	Never	Never	Often	Often	Never	Never	Often	Sometimes	Always
363	2	1	1	1	1	1	1	Never	Never	Never	Never	Never	Never	Never	Always	Never	Never
364	1	1	1	1	1	1	2	Sometimes	Never	Never	Never	Never	Never	Never	Neutral	Never	Always
365	2	1	1	1	1	1	2	Sometimes	Never	Sometimes	Never	Never	Never	Never	Always	Sometimes	Never
366	2	2	1	1	1	1	2	Sometimes	Never	Sometimes	Never	Never	Never	Never	Always	Sometimes	Never
367	1	1	1	1	1	2	1	Never	Never	Never	Never	Never	Never	Never	Always	Never	Never
368	1	2	2	1	1	2	1	Never	Never	Never	Never	Never	Never	Sometimes	Never	Always	Neutral
369	1	1	1	1	1	2	1	Sometimes	Sometimes	Sometimes	Sometimes	Sometimes	Sometimes	Sometimes	Sometimes	Sometimes	Sometimes
370	2	1	2	2	2	1	1	Sometimes	Sometimes	Sometimes	Sometimes	Sometimes	Sometimes	Sometimes	Sometimes	Sometimes	Sometimes
371	1	2	1	1	1	2	2	Neutral	Always	Always	Always	Never	Never	Never	Often	Neutral	Neutral
372	1	2	1	1	1	2	2	Never	Never	Never	Never	Never	Never	Never	Neutral	Never	Never
373	1	1	1	1	1	1	2	Never	Never	Never	Never	Never	Never	Never	Always	Sometimes	Neutral
374	1	1	1	1	1	1	1	Neutral	Never	Never	Never	Never	Never	Never	Neutral	Neutral	Never
375	2	1	1	1	1	1	1	Neutral	Never	Never	Always	Always	Sometimes	Never	Always	Always	Always
376	2	1	1	1	1	1	1	Neutral	Never	Always	Neutral	Neutral	Never	Never	Often	Always	Often
377	2	1	1	1	1	2	1	Always	Neutral	Often	Neutral	Never	Never	Never	Always	Always	Always
378	2	1	1	1	1	2	2	Neutral	Never	Never	Never	Never	Never	Never	Often	Often	Never
379	2	1	1	1	1	1	1	Always	Never	Never	Never	Never	Never	Never	Often	Often	Never
380	2	1	1	1	1	1	2	Always	Never	Never	Never	Always	Never	Never	Always	Always	Always
381	2	1	1	1	2	1	1	Often	Never	Sometimes	Never	Never	Never	Never	Often	Sometimes	Often
382	2	1	1	1	1	2	1	Neutral	Never	Never	Never	Always	Never	Never	Always	Neutral	Always
383	2	1	1	1	1	2	2	Neutral	Never	Never	Often	Sometimes	Sometimes	Never	Always	Neutral	Never
384	2	1	1	1	1	1	1	Neutral	Always	Sometimes	Sometimes	Never	Sometimes	Never	Often	Neutral	Sometimes
385	2	1	1	1	1	1	2	Always	Always	Sometimes	Always	Never	Never	Neutral	Sometimes	Often	Sometimes
386	1	1	1	1	1	1	1	Sometimes	Never	Never	Never	Never	Never	Never	Sometimes	Sometimes	Never
387	1	1	1	1	1	1	1	Neutral	Neutral	Neutral	Neutral	Sometimes	Neutral	Never	Sometimes	Neutral	Neutral
388	2	1	1	1	1	1	2	Often	Sometimes	Often	Neutral	Neutral	Neutral	Never	Neutral	Often	Neutral
389	2	1	1	1	1	1	1	Never	Never	Never	Never	Never	Never	Never	Always	Often	Never
390	2	2	1	1	1	1	1	Often	Never	Never	Never	Never	Never	Never	Always	Neutral	Never
391	2	1	1	1	1	1	2	Sometimes	Neutral	Neutral	Neutral	Neutral	Neutral	Neutral	Neutral	Sometimes	Sometimes
392	1	1	1	1	1	1	2	Sometimes	Never	Never	Never	Never	Never	Never	Neutral	Neutral	Never
393	2	1	1	1	1	1	2	Sometimes	Never	Often	Sometimes	Never	Never	Always	Always	Often	Never
394	2	1	1	1	1	1	2	Neutral	Neutral	Often	Sometimes	Sometimes	Sometimes	Never	Always	Neutral	Never
395	2	1	1	1	1	1	2	Sometimes	Never	Never	Never	Never	Never	Never	Never	Never	Never
396	2	1	1	1	1	1	2	Often	Always	Sometimes	Sometimes	Never	Sometimes	Never	Often	Always	Sometimes
397	1	1	1	1	1	1	2	Sometimes	Sometimes	Sometimes	Never	Never	Never	Never	Always	Neutral	Never
398	2	1	1	1	2	1	2	Never	Never	Never	Never	Never	Never	Never	Never	Never	Never
399	1	1	1	1	1	1	2	Never	Never	Never	Never	Never	Never	Never	Often	Neutral	Never
400	2	2	1	1	1	1	2	Sometimes	Sometimes	Never	Never	Often	Always	Sometimes	Always	Neutral	Never
401	2	1	1	1	1	1	2	Sometimes	Neutral	Sometimes	Sometimes	Neutral	Neutral	Often	Often	Neutral	Sometimes
402	1	2	1	2	1	1	2	Neutral	Neutral	Neutral	Neutral	Neutral	Neutral	Neutral	Always	Neutral	Always
403	2	2	1	1	1	1	2	Never	Sometimes	Often	Never	Often	Never	Sometimes	Always	Often	Always
404	2	1	1	1	2	1	2	Neutral	Neutral	Neutral	Neutral	Neutral	Neutral	Neutral	Neutral	Sometimes	Neutral
405	2	1	1	1	1	1	1	Sometimes	Never	Never	Never	Never	Never	Never	Always	Sometimes	Often
406	1	1	1	1	1	1	2	Never	Never	Never	Never	Never	Never	Sometimes	Never	Sometimes	Never
407	2	2	1	1	1	1	2	Sometimes	Never	Never	Never	Never	Never	Never	Never	Never	Never
408	2	1	1	1	1	1	2	Often	Never	Never	Never	Never	Never	Never	Always	Neutral	Never
409	1	1	1	1	1	1	2	Often	Often	Often	Sometimes	Never	Neutral	Often	Often	Often	Often
410	2	1	1	1	1	1	2	Sometimes	Always	Always	Never	Never	Never	Often	Always	Neutral	Neutral
411	2	1	1	1	1	1	1	Sometimes	Never	Never	Never	Always	Never	Never	Always	Sometimes	Always
412	1	2	1	1	1	1	2	Never	Never	Never	Never	Never	Never	Never	Always	Never	Sometimes
413	1	1	1	1	1	1	1	Neutral	Often	Neutral	Sometimes	Neutral	Never	Never	Often	Neutral	Often
414	1	1	1	1	2	1	2	Often	Never	Never	Never	Never	Never	Never	Always	Often	Never
415	1	2	1	1	1	1	2	Sometimes	Never	Never	Never	Never	Never	Never	Never	Never	Never
416	2	2	1	1	1	1	2	Sometimes	Often	Never	Never	Never	Never	Never	Always	Never	Always
417	1	1	1	2	1	1	2	Neutral	Neutral	Neutral	Neutral	Neutral	Neutral	Neutral	Neutral	Neutral	Neutral
418	2	1	1	1	1	1	2	Never	Neutral	Neutral	Often	Never	Never	Sometimes	Always	Sometimes	Often
419	2	1	1	1	1	1	2	Never	Often	Never	Always	Never	Sometimes	Never	Always	Sometimes	Neutral
420	1	1	1	2	1	1	1	Sometimes	Never	Never	Never	Never	Never	Never	Never	Sometimes	Never
421	2	2	1	2	1	1	2	Never	Never	Never	Never	Never	Never	Never	Always	Sometimes	Always
422	2	1	1	2	1	1	2	Often	Never	Never	Never	Never	Never	Never	Neutral	Often	Never
423	2	2	1	2	1	1	2	Sometimes	Always	Never	Always	Sometimes	Never	Never	Often	Never	Often
424	2	1	1	2	1	1	2	Neutral	Neutral	Never	Neutral	Never	Neutral	Never	Always	Neutral	Never
425	1	1	1	2	1	1	2	Neutral	Never	Never	Never	Never	Never	Never	Always	Neutral	Never
426	2	1	1	2	1	1	1	Always	Sometimes	Sometimes	Sometimes	Sometimes	Often	Sometimes	Neutral	Sometimes	Neutral
427	1	2	1	2	1	1	2	Neutral	Always	Sometimes	Always	Never	Never	Never	Always	Neutral	Never
428	2	1	1	1	2	1	1	Neutral	Always	Sometimes	Sometimes	Never	Never	Never	Always	Neutral	Always
429	1	1	1	1	1	1	1	Often	Never	Never	Never	Never	Never	Never	Neutral	Never	Never
430	1	1	1	1	1	1	2	Sometimes	Never	Never	Never	Never	Never	Never	Always	Neutral	Neutral
431	1	1	1	1	1	1	2	Sometimes	Neutral	Neutral	Neutral	Neutral	Neutral	Never	Sometimes	Sometimes	Sometimes
432	2	1	1	1	1	1	2	Neutral	Never	Never	Never	Never	Never	Never	Always	Sometimes	Never
433	2	2	1	2	1	1	2	Neutral	Sometimes	Always	Sometimes	Never	Sometimes	Never	Always	Never	Sometimes
434	1	1	1	1	1	1	1	Often	Never	Never	Never	Never	Never	Never	Sometimes	Never	Sometimes
435	2	2	1	2	1	1	2	Neutral	Sometimes	Often	Never	Sometimes	Neutral	Never	Often	Neutral	Never
436	2	2	1	2	1	1	2	Never	Never	Sometimes	Never	Never	Never	Never	Often	Never	Sometimes
437	2	1	1	2	1	1	1	Always	Never	Never	Neutral	Neutral	Never	Never	Often	Always	Always
438	2	1	2	2	1	1	2	Neutral	Sometimes	Neutral	Sometimes	Neutral	Sometimes	Never	Always	Neutral	Often
439	2	2	1	2	1	1	2	Sometimes	Never	Never	Never	Never	Never	Never	Often	Neutral	Never
440	2	2	1	2	1	1	2	Neutral	Never	Never	Never	Never	Never	Never	Always	Neutral	Never
441	2	1	1	1	1	1	2	Sometimes	Sometimes	Sometimes	Sometimes	Sometimes	Neutral	Sometimes	Sometimes	Sometimes	Sometimes
442	2	1	1	1	1	1	1	Sometimes	Always	Never	Always	Never	Never	Never	Always	Always	Neutral
443	2	1	1	1	1	1	2	Sometimes	Never	Never	Never	Never	Never	Never	Never	Never	Never
444	1	1	1	1	1	1	2	Never	Neutral	Always	Never	Never	Never	Never	Never	Often	Never
445	2	1	1	1	1	1	2	Never	Often	Sometimes	Always	Sometimes	Neutral	Never	Always	Sometimes	Neutral
446	2	2	1	2	1	1	2	Sometimes	Neutral	Neutral	Never	Never	Sometimes	Never	Sometimes	Sometimes	Never
447	1	2	1	1	1	1	2	Never	Never	Never	Never	Never	Never	Never	Never	Never	Never
448	1	1	1	1	1	1	2	Never	Never	Sometimes	Never	Never	Never	Never	Often	Never	Never
449	1	1	1	1	1	1	1	Sometimes	Never	Never	Never	Never	Never	Never	Always	Sometimes	Never
450	1	2	1	2	1	1	1	Neutral	Often	Often	Never	Always	Never	Never	Always	Neutral	Always
451	2	1	1	1	1	1	1	Neutral	Neutral	Sometimes	Neutral	Always	Never	Sometimes	Always	Neutral	Neutral
452	2	1	1	1	2	1	1	Neutral	Never	Never	Never	Never	Never	Never	Always	Often	Never
453	1	1	1	2	1	1	2	Sometimes	Neutral	Neutral	Sometimes	Always	Never	Never	Always	Never	Always
454	2	1	2	1	2	1	1	Always	Neutral	Often	Neutral	Never	Never	Never	Always	Neutral	Often
455	2	1	1	1	2	1	1	Neutral	Never	Never	Never	Never	Never	Never	Often	Sometimes	Often
456	2	1	1	1	2	1	1	Always	Always	Never	Often	Never	Never	Never	Always	Always	Often
457	1	1	1	1	1	1	2	Often	Never	Never	Never	Never	Never	Never	Never	Never	Never
458	1	1	1	1	1	1	1	Sometimes	Never	Never	Never	Never	Never	Never	Often	Sometimes	Never
459	2	1	1	1	2	1	1	Never	Never	Never	Never	Never	Never	Never	Always	Never	Never
460	2	1	2	1	1	1	1	Often	Never	Never	Never	Never	Never	Often	Always	Often	Never
461	1	1	1	1	1	1	2	Always	Always	Neutral	Neutral	Never	Never	Never	Always	Always	Neutral
462	2	1	1	1	1	1	1	Often	Sometimes	Sometimes	Often	Neutral	Sometimes	Never	Often	Often	Often
463	1	1	1	1	1	1	1	Sometimes	Never	Never	Never	Always	Never	Often	Always	Sometimes	Always
464	2	1	2	1	1	1	2	Always	Always	Never	Always	Never	Always	Always	Always	Always	Always
465	2	1	1	1	1	1	2	Never	Neutral	Never	Never	Sometimes	Never	Sometimes	Often	Sometimes	Never
466	2	1	1	1	1	1	2	Never	Never	Never	Never	Never	Never	Never	Never	Never	Never
467	2	1	1	1	1	1	1	Often	Always	Sometimes	Neutral	Never	Never	Never	Always	Always	Always
468	2	1	1	1	1	1	2	Neutral	Sometimes	Sometimes	Sometimes	Sometimes	Sometimes	Never	Often	Neutral	Neutral
469	2	1	1	2	1	1	2	Neutral	Never	Neutral	Never	Always	Never	Never	Neutral	Sometimes	Sometimes
470	2	1	1	1	1	1	2	Never	Never	Often	Sometimes	Often	Never	Never	Often	Sometimes	Often
471	2	1	1	2	1	1	2	Always	Never	Never	Never	Neutral	Never	Neutral	Neutral	Sometimes	Always
472	2	1	1	1	1	1	1	Always	Never	Never	Never	Neutral	Neutral	Never	Neutral	Sometimes	Always
473	2	1	1	2	2	1	1	Always	Always	Never	Never	Sometimes	Never	Never	Often	Always	Always
474	2	1	2	1	1	1	2	Sometimes	Neutral	Sometimes	Never	Sometimes	Sometimes	Sometimes	Sometimes	Sometimes	Never
475	2	1	1	2	1	1	2	Neutral	Sometimes	Sometimes	Sometimes	Sometimes	Never	Never	Often	Neutral	Neutral
476	2	1	2	1	1	1	2	Sometimes	Never	Never	Never	Never	Never	Never	Neutral	Sometimes	Never
477	2	1	2	2	1	1	2	Sometimes	Never	Sometimes	Never	Never	Never	Never	Neutral	Never	Never
478	1	1	1	1	1	1	1	Sometimes	Sometimes	Sometimes	Sometimes	Sometimes	Sometimes	Sometimes	Often	Neutral	Neutral
479	1	1	2	2	1	1	2	Sometimes	Sometimes	Sometimes	Never	Never	Never	Never	Often	Sometimes	Sometimes
480	1	1	1	1	1	1	2	Sometimes	Sometimes	Sometimes	Never	Never	Never	Never	Often	Sometimes	Sometimes
481	2	1	1	1	1	1	1	Sometimes	Never	Never	Never	Never	Never	Never	Always	Sometimes	Never
482	2	1	1	1	1	1	1	Never	Never	Never	Never	Never	Never	Never	Always	Never	Always
483	1	1	1	2	1	1	1	Sometimes	Never	Never	Never	Never	Never	Never	Often	Sometimes	Never
484	2	1	1	1	1	1	2	Never	Never	Never	Never	Never	Never	Never	Often	Sometimes	Never
485	1	1	1	1	1	1	1	Neutral	Neutral	Neutral	Neutral	Neutral	Neutral	Neutral	Neutral	Neutral	Never
486	2	1	1	1	1	1	2	Never	Never	Never	Never	Never	Never	Neutral	Always	Neutral	Never
487	2	1	2	1	1	1	2	Sometimes	Never	Never	Never	Never	Neutral	Sometimes	Often	Neutral	Sometimes
488	1	1	1	2	1	1	2	Neutral	Sometimes	Never	Never	Never	Never	Never	Often	Never	Often
489	2	1	1	1	1	1	2	Often	Never	Never	Never	Sometimes	Never	Never	Always	Often	Always
490	2	2	1	1	2	1	1	Always	Never	Never	Never	Never	Never	Never	Often	Often	Never
491	2	1	1	2	1	1	1	Sometimes	Always	Always	Always	Often	Sometimes	Sometimes	Never	Always	Always
492	2	1	1	1	1	1	2	Neutral	Often	Often	Sometimes	Neutral	Sometimes	Never	Always	Neutral	Sometimes
493	2	1	1	2	2	1	1	Always	Neutral	Always	Sometimes	Neutral	Never	Never	Often	Often	Always
494	1	2	2	1	1	1	2	Neutral	Never	Never	Never	Never	Never	Never	Always	Sometimes	Never
495	2	2	1	2	1	1	2	Neutral	Sometimes	Sometimes	Always	Never	Never	Never	Always	Neutral	Neutral
496	2	2	1	1	1	1	2	Never	Never	Never	Never	Neutral	Never	Never	Sometimes	Sometimes	Always
497	2	1	1	1	1	1	2	Always	Always	Always	Neutral	Sometimes	Never	Always	Always	Always	Often
498	2	2	1	1	1	1	2	Never	Sometimes	Never	Never	Always	Never	Never	Always	Never	Always
499	1	1	1	1	1	1	2	Never	Never	Never	Never	Never	Never	Never	Often	Never	Never
500	2	1	1	1	1	1	2	Neutral	Never	Never	Never	Never	Never	Never	Often	Often	Never
501	2	1	1	2	2	1	2	Never	Never	Never	Never	Never	Never	Never	Neutral	Sometimes	Never
502	2	1	1	1	1	1	2	Sometimes	Never	Never	Sometimes	Always	Never	Never	Always	Sometimes	Often
503	2	1	1	2	1	1	2	Neutral	Never	Neutral	Neutral	Neutral	Never	Never	Always	Neutral	Always
504	2	2	2	1	1	1	2	Neutral	Never	Never	Never	Never	Never	Never	Always	Neutral	Always
505	2	1	1	1	1	1	2	Neutral	Never	Always	Sometimes	Often	Never	Never	Always	Neutral	Neutral
506	1	1	1	1	1	1	1	Often	Never	Never	Never	Never	Never	Sometimes	Neutral	Often	Always
507	1	2	2	1	1	1	2	Never	Sometimes	Neutral	Never	Sometimes	Neutral	Never	Often	Neutral	Sometimes
508	1	1	1	1	1	1	2	Neutral	Never	Always	Never	Never	Never	Never	Neutral	Often	Never
509	1	1	1	1	1	1	2	Neutral	Often	Sometimes	Sometimes	Often	Never	Never	Neutral	Often	Neutral
510	1	2	1	2	1	1	2	Sometimes	Neutral	Sometimes	Sometimes	Never	Never	Never	Often	Sometimes	Sometimes
511	1	1	1	1	1	1	2	Neutral	Neutral	Neutral	Never	Neutral	Neutral	Never	Often	Neutral	Sometimes
512	1	1	1	1	1	1	1	Sometimes	Never	Never	Never	Never	Never	Never	Always	Sometimes	Always
513	1	1	1	1	1	1	1	Sometimes	Never	Never	Never	Never	Never	Never	Always	Never	Never
514	1	1	1	1	1	1	2	Never	Never	Never	Never	Never	Never	Never	Sometimes	Never	Never
515	1	1	1	1	1	1	1	Often	Never	Never	Never	Never	Never	Never	Sometimes	Neutral	Never
516	1	1	1	1	1	1	2	Often	Neutral	Neutral	Sometimes	Sometimes	Sometimes	Never	Always	Often	Sometimes
517	1	1	1	1	1	1	2	Neutral	Neutral	Neutral	Often	Always	Never	Sometimes	Always	Neutral	Neutral
518	1	1	1	2	1	1	1	Neutral	Never	Sometimes	Neutral	Never	Never	Never	Always	Sometimes	Often
519	1	2	2	1	1	1	2	Never	Never	Never	Never	Never	Never	Never	Never	Never	Never
520	1	1	1	1	1	1	1	Often	Neutral	Neutral	Sometimes	Neutral	Never	Never	Often	Often	Often
521	1	1	1	1	1	1	2	Sometimes	Sometimes	Neutral	Sometimes	Sometimes	Sometimes	Sometimes	Often	Sometimes	Sometimes
522	2	1	1	1	1	1	2	Often	Always	Never	Neutral	Always	Never	Never	Always	Often	Sometimes
523	2	1	1	1	1	1	2	Neutral	Neutral	Sometimes	Often	Sometimes	Never	Sometimes	Always	Neutral	Neutral
524	2	2	1	1	1	1	2	Sometimes	Never	Never	Sometimes	Often	Never	Never	Often	Sometimes	Always
525	2	1	1	2	1	1	2	Neutral	Often	Sometimes	Neutral	Neutral	Never	Never	Always	Often	Neutral
526	2	2	1	1	1	1	1	Neutral	Never	Never	Never	Never	Never	Never	Often	Sometimes	Never
527	2	1	1	1	1	1	1	Sometimes	Never	Never	Never	Never	Never	Never	Sometimes	Neutral	Never
528	2	1	1	2	1	1	1	Often	Neutral	Neutral	Never	Never	Never	Never	Always	Sometimes	Always
529	2	1	1	1	1	1	2	Always	Sometimes	Sometimes	Never	Neutral	Never	Never	Often	Always	Often
530	2	1	1	2	1	1	2	Sometimes	Sometimes	Often	Always	Always	Never	Never	Never	Always	Often
531	2	1	1	2	1	1	2	Neutral	Never	Never	Never	Never	Never	Never	Often	Neutral	Never
532	2	1	2	1	1	1	2	Always	Neutral	Neutral	Always	Always	Never	Never	Never	Always	Neutral
533	2	1	1	1	2	1	2	Neutral	Never	Never	Never	Never	Never	Never	Always	Neutral	Never
534	1	1	1	1	1	1	2	Never	Never	Never	Never	Never	Never	Never	Often	Never	Never
535	2	1	1	2	1	1	2	Neutral	Never	Never	Never	Always	Sometimes	Never	Often	Neutral	Always
536	2	1	1	1	1	1	2	Neutral	Neutral	Neutral	Sometimes	Sometimes	Often	Never	Often	Neutral	Sometimes
537	2	1	1	2	1	1	1	Sometimes	Never	Never	Never	Never	Never	Never	Often	Never	Never
538	2	1	1	1	2	1	1	Sometimes	Never	Never	Never	Never	Never	Never	Always	Sometimes	Never
539	1	1	1	1	1	1	1	Neutral	Neutral	Never	Often	Neutral	Never	Never	Always	Neutral	Often
540	1	1	1	1	1	1	1	Sometimes	Never	Never	Never	Sometimes	Never	Often	Always	Neutral	Always
541	1	1	1	1	2	1	2	Always	Never	Never	Never	Never	Never	Never	Often	Often	Never
542	2	1	1	1	1	1	2	Neutral	Never	Never	Never	Always	Never	Never	Always	Neutral	Always
543	2	1	1	1	1	1	2	Sometimes	Never	Never	Never	Never	Never	Never	Always	Sometimes	Never
544	2	2	1	1	1	1	1	Sometimes	Never	Never	Never	Always	Never	Never	Always	Sometimes	Always
545	2	1	2	1	1	1	2	Never	Never	Never	Never	Never	Never	Never	Neutral	Sometimes	Never
546	2	1	1	1	1	1	2	Neutral	Often	Sometimes	Never	Never	Never	Never	Often	Neutral	Sometimes
547	2	1	1	1	2	1	1	Sometimes	Never	Never	Never	Never	Never	Never	Often	Sometimes	Often
548	2	2	1	2	1	1	1	Often	Neutral	Often	Sometimes	Often	Never	Never	Neutral	Always	Always
549	2	1	1	1	1	1	1	Often	Neutral	Neutral	Neutral	Sometimes	Neutral	Sometimes	Neutral	Often	Often
550	2	1	1	1	1	1	1	Often	Never	Never	Never	Never	Never	Neutral	Often	Neutral	Often
551	2	1	1	2	1	1	1	Neutral	Sometimes	Sometimes	Sometimes	Sometimes	Never	Never	Often	Sometimes	Always
552	2	1	1	1	1	1	1	Often	Sometimes	Sometimes	Never	Never	Never	Never	Always	Often	Always
553	2	1	1	2	1	1	1	Always	Never	Never	Never	Never	Never	Never	Always	Neutral	Never
554	2	1	1	1	1	1	2	Never	Never	Never	Never	Never	Never	Never	Always	Never	Never
555	2	2	1	1	1	1	1	Sometimes	Never	Never	Never	Never	Never	Never	Often	Often	Often
556	2	1	1	1	1	1	2	Often	Never	Never	Never	Often	Never	Never	Often	Neutral	Often
557	2	1	1	1	1	1	2	Always	Neutral	Neutral	Neutral	Never	Never	Never	Often	Neutral	Neutral
558	2	2	1	2	1	1	2	Never	Sometimes	Never	Never	Never	Never	Never	Neutral	Never	Often
559	1	2	1	2	1	1	1	Neutral	Neutral	Neutral	Neutral	Neutral	Neutral	Neutral	Neutral	Neutral	Neutral
560	1	2	1	2	1	1	2	Neutral	Never	Never	Neutral	Never	Never	Never	Often	Neutral	Often
561	2	2	1	2	1	1	2	Always	Often	Neutral	Neutral	Neutral	Often	Always	Always	Always	Often
562	1	2	1	2	1	1	2	Sometimes	Never	Never	Never	Never	Never	Never	Always	Never	Never
563	1	2	2	2	1	1	1	Often	Always	Sometimes	Sometimes	Sometimes	Sometimes	Never	Often	Often	Sometimes
564	2	2	1	2	1	1	2	Often	Never	Often	Often	Never	Sometimes	Never	Often	Often	Often
565	2	2	2	2	1	1	2	Neutral	Sometimes	Neutral	Neutral	Neutral	Neutral	Neutral	Sometimes	Sometimes	Always
566	2	2	1	2	1	1	1	Often	Always	Always	Always	Never	Never	Never	Always	Always	Always
567	2	2	1	2	1	1	2	Always	Always	Never	Neutral	Neutral	Never	Never	Always	Always	Neutral
568	2	2	1	2	1	1	2	Sometimes	Never	Sometimes	Neutral	Neutral	Neutral	Neutral	Often	Neutral	Often
569	1	1	1	1	1	1	1	Neutral	Neutral	Neutral	Neutral	Neutral	Sometimes	Never	Always	Neutral	Neutral
570	2	1	1	1	1	1	1	Neutral	Neutral	Neutral	Sometimes	Sometimes	Never	Never	Always	Often	Neutral
571	1	1	1	1	1	1	2	Sometimes	Never	Never	Never	Never	Neutral	Never	Neutral	Neutral	Never
572	1	1	1	2	1	1	2	Never	Never	Never	Never	Never	Never	Never	Often	Sometimes	Sometimes
573	1	1	1	1	1	1	2	Never	Never	Never	Never	Never	Never	Never	Often	Sometimes	Sometimes
574	1	1	1	1	1	1	1	Neutral	Sometimes	Sometimes	Never	Never	Never	Never	Always	Neutral	Never
575	1	1	2	2	1	1	2	Sometimes	Sometimes	Sometimes	Never	Neutral	Never	Never	Always	Neutral	Always
576	1	1	1	1	1	1	2	Sometimes	Neutral	Sometimes	Sometimes	Never	Neutral	Neutral	Neutral	Neutral	Neutral
577	1	1	1	1	1	1	2	Never	Never	Never	Never	Never	Never	Never	Often	Sometimes	Never
578	1	1	1	2	1	1	1	Never	Never	Never	Never	Never	Never	Never	Never	Never	Never
579	1	1	1	2	1	1	1	Neutral	Never	Never	Neutral	Neutral	Sometimes	Never	Always	Neutral	Often
580	1	1	1	1	1	1	1	Never	Never	Never	Never	Never	Never	Never	Never	Never	Never
581	1	1	1	1	1	1	2	Neutral	Sometimes	Sometimes	Sometimes	Never	Never	Never	Neutral	Sometimes	Never
582	2	1	1	1	1	1	1	Often	Never	Never	Never	Never	Never	Never	Always	Often	Never
583	2	1	1	2	1	1	2	Often	Never	Never	Never	Never	Never	Never	Often	Often	Never
584	2	1	2	1	1	1	2	Sometimes	Never	Sometimes	Never	Always	Never	Never	Always	Neutral	Always
585	2	1	1	2	1	1	2	Never	Never	Never	Neutral	Always	Never	Never	Always	Never	Always
586	2	1	1	2	1	1	1	Often	Never	Often	Never	Often	Never	Never	Always	Always	Always
587	2	1	1	1	1	1	2	Sometimes	Never	Never	Never	Never	Never	Never	Never	Never	Sometimes
588	2	1	2	2	1	1	2	Neutral	Never	Never	Often	Never	Never	Never	Always	Always	Always
589	2	1	1	1	1	1	2	Sometimes	Never	Never	Never	Always	Never	Never	Often	Often	Always
590	2	1	1	2	1	1	2	Neutral	Never	Never	Never	Never	Never	Never	Always	Always	Never
591	2	1	1	1	1	1	2	Neutral	Never	Always	Neutral	Never	Never	Never	Neutral	Sometimes	Never
592	2	1	1	1	1	1	2	Never	Never	Never	Never	Never	Never	Never	Often	Never	Never
593	2	1	1	2	1	1	2	Sometimes	Never	Never	Never	Always	Never	Never	Often	Sometimes	Always
594	2	1	1	1	1	1	2	Often	Never	Never	Never	Never	Never	Never	Often	Neutral	Never
595	2	1	1	2	1	1	2	Never	Never	Often	Always	Always	Often	Never	Neutral	Sometimes	Never
596	2	1	1	1	1	1	2	Never	Sometimes	Sometimes	Neutral	Never	Never	Never	Always	Sometimes	Neutral
597	2	1	1	1	1	1	2	Always	Sometimes	Always	Always	Never	Never	Never	Always	Always	Often
598	2	1	1	2	1	1	2	Never	Never	Never	Never	Never	Never	Never	Neutral	Never	Never
599	2	1	1	1	1	1	1	Often	Often	Never	Always	Often	Never	Never	Often	Neutral	Neutral
600	2	1	1	1	1	1	1	Neutral	Never	Never	Never	Never	Never	Never	Always	Neutral	Never
601	2	1	1	2	1	1	1	Sometimes	Never	Never	Sometimes	Always	Never	Never	Often	Neutral	Always
602	2	1	1	1	1	1	2	Neutral	Neutral	Never	Never	Always	Never	Never	Always	Neutral	Sometimes
603	2	1	1	2	1	1	2	Often	Neutral	Always	Neutral	Often	Neutral	Never	Always	Always	Always
604	2	1	1	1	1	1	1	Neutral	Never	Never	Never	Never	Never	Never	Often	Neutral	Never
605	2	1	1	1	1	1	2	Often	Sometimes	Always	Sometimes	Always	Sometimes	Always	Always	Always	Sometimes
606	2	1	1	1	1	1	2	Never	Neutral	Neutral	Sometimes	Sometimes	Neutral	Never	Often	Never	Sometimes
607	2	1	1	2	1	1	1	Neutral	Sometimes	Sometimes	Never	Never	Never	Never	Neutral	Neutral	Neutral
608	2	1	1	1	1	1	1	Neutral	Sometimes	Sometimes	Never	Never	Never	Never	Neutral	Neutral	Neutral
609	2	1	1	2	1	1	1	Never	Never	Always	Sometimes	Often	Never	Never	Neutral	Never	Always
610	2	1	2	1	1	1	1	Never	Never	Never	Never	Always	Never	Never	Neutral	Sometimes	Always
611	2	1	1	1	1	1	2	Never	Never	Never	Never	Neutral	Sometimes	Never	Often	Sometimes	Never
612	2	1	1	2	1	1	2	Often	Never	Never	Never	Never	Never	Never	Always	Always	Never
613	1	1	1	1	1	1	2	Always	Sometimes	Sometimes	Sometimes	Sometimes	Never	Never	Neutral	Always	Sometimes
614	1	1	1	2	1	1	1	Sometimes	Often	Neutral	Sometimes	Never	Sometimes	Never	Sometimes	Neutral	Sometimes
615	2	1	1	2	1	1	1	Always	Never	Never	Always	Always	Neutral	Never	Always	Always	Always
616	2	1	1	1	1	1	2	Never	Never	Never	Always	Never	Never	Never	Always	Neutral	Always
617	1	1	1	2	1	1	2	Always	Sometimes	Neutral	Neutral	Neutral	Never	Never	Neutral	Neutral	Never
618	2	1	1	1	1	1	1	Neutral	Often	Neutral	Sometimes	Always	Never	Never	Always	Often	Often
619	1	1	1	1	1	1	2	Sometimes	Never	Always	Never	Never	Never	Never	Often	Neutral	Neutral
620	1	1	1	2	1	1	1	Sometimes	Never	Never	Never	Never	Never	Never	Sometimes	Sometimes	Never
621	1	1	1	1	1	1	2	Always	Always	Always	Always	Always	Always	Always	Always	Always	Always
622	1	2	1	2	1	1	1	Sometimes	Neutral	Neutral	Neutral	Neutral	Neutral	Neutral	Neutral	Neutral	Sometimes
623	1	1	1	1	1	1	1	Often	Neutral	Neutral	Sometimes	Sometimes	Sometimes	Sometimes	Sometimes	Sometimes	Sometimes
624	2	1	1	1	1	1	1	Always	Never	Never	Never	Never	Never	Never	Always	Neutral	Never
625	2	1	1	2	2	1	1	Always	Never	Never	Never	Never	Never	Never	Neutral	Always	Never
626	2	1	1	1	1	1	2	Always	Never	Never	Never	Never	Never	Never	Always	Neutral	Never
627	2	2	1	2	1	1	2	Sometimes	Never	Never	Never	Never	Never	Neutral	Neutral	Neutral	Never
628	2	1	1	1	1	1	1	Neutral	Never	Never	Never	Never	Never	Never	Always	Neutral	Never
629	2	1	1	2	1	1	2	Sometimes	Never	Never	Never	Never	Never	Never	Always	Sometimes	Always
630	1	1	1	1	2	1	1	Sometimes	Never	Never	Never	Never	Never	Never	Never	Never	Never
631	1	1	1	1	1	1	1	Neutral	Sometimes	Sometimes	Sometimes	Never	Never	Never	Neutral	Never	Never
632	1	1	1	2	1	1	1	Never	Never	Never	Never	Never	Never	Never	Always	Always	Always
633	1	1	1	1	1	1	1	Neutral	Never	Never	Neutral	Neutral	Sometimes	Never	Always	Neutral	Often
634	2	1	1	1	1	1	2	Never	Never	Never	Neutral	Always	Never	Never	Always	Sometimes	Sometimes
635	2	1	2	1	2	1	1	Neutral	Never	Never	Never	Always	Never	Never	Always	Neutral	Always
636	1	1	1	2	1	1	2	Neutral	Neutral	Neutral	Neutral	Sometimes	Neutral	Sometimes	Neutral	Neutral	Neutral
637	1	1	1	1	1	1	2	Never	Never	Never	Never	Never	Never	Never	Often	Never	Never
638	2	1	1	2	2	1	2	Always	Neutral	Often	Sometimes	Sometimes	Sometimes	Never	Neutral	Often	Neutral
639	2	1	1	1	1	1	2	Sometimes	Never	Never	Never	Never	Never	Never	Often	Sometimes	Always
640	1	1	1	2	1	1	2	Never	Never	Never	Never	Never	Never	Never	Often	Never	Never
641	1	1	1	1	2	1	1	Sometimes	Never	Never	Never	Never	Never	Never	Often	Sometimes	Sometimes
642	2	1	1	1	1	1	2	Sometimes	Sometimes	Neutral	Neutral	Sometimes	Never	Never	Often	Sometimes	Neutral
643	2	1	1	2	1	1	2	Sometimes	Neutral	Neutral	Neutral	Always	Never	Neutral	Neutral	Neutral	Never
644	1	1	1	1	1	1	2	Never	Sometimes	Sometimes	Never	Never	Never	Never	Always	Sometimes	Neutral
645	2	1	1	2	1	1	2	Sometimes	Never	Never	Neutral	Sometimes	Never	Never	Never	Never	Neutral
646	2	1	1	1	2	1	1	Often	Sometimes	Sometimes	Neutral	Neutral	Neutral	Neutral	Always	Always	Sometimes
647	1	1	1	1	1	1	1	Often	Often	Sometimes	Sometimes	Often	Never	Never	Always	Always	Always
648	2	1	1	1	1	1	1	Sometimes	Never	Always	Never	Neutral	Never	Never	Often	Neutral	Neutral
649	2	2	1	1	1	1	1	Neutral	Never	Never	Never	Never	Never	Never	Always	Sometimes	Never
650	2	1	1	2	1	1	1	Always	Always	Neutral	Never	Neutral	Neutral	Never	Always	Always	Always
651	2	1	1	1	1	1	2	Often	Neutral	Neutral	Neutral	Always	Sometimes	Never	Always	Often	Never
652	2	1	1	2	1	1	2	Neutral	Never	Never	Never	Never	Never	Never	Neutral	Neutral	Often
653	1	1	1	1	1	1	1	Sometimes	Never	Never	Never	Never	Never	Never	Always	Sometimes	Never
654	2	1	1	2	1	1	2	Often	Sometimes	Sometimes	Neutral	Neutral	Sometimes	Never	Often	Neutral	Sometimes
655	2	1	1	2	1	1	1	Never	Never	Never	Never	Never	Never	Never	Neutral	Sometimes	Never
656	2	2	1	1	1	1	2	Neutral	Neutral	Sometimes	Often	Never	Sometimes	Often	Often	Often	Sometimes
657	2	1	1	2	1	1	1	Neutral	Never	Never	Never	Never	Never	Never	Neutral	Never	Never
658	2	1	1	1	1	1	1	Sometimes	Never	Never	Never	Often	Neutral	Never	Often	Often	Never
659	2	1	1	2	1	1	1	Never	Never	Never	Never	Never	Never	Never	Always	Never	Never
660	2	1	1	1	1	1	2	Neutral	Sometimes	Always	Never	Never	Never	Never	Always	Neutral	Sometimes
661	2	1	1	1	2	1	1	Never	Never	Never	Never	Sometimes	Sometimes	Never	Never	Never	Never
662	2	1	1	2	1	1	2	Sometimes	Neutral	Neutral	Sometimes	Neutral	Never	Never	Always	Neutral	Neutral
663	2	1	1	1	1	1	1	Sometimes	Never	Never	Never	Often	Never	Never	Always	Neutral	Always
664	2	1	1	1	1	1	2	Often	Neutral	Neutral	Neutral	Sometimes	Sometimes	Sometimes	Sometimes	Often	Often
665	2	1	1	2	1	1	1	Always	Neutral	Neutral	Never	Never	Never	Sometimes	Always	Always	Often
666	2	1	1	1	1	1	1	Sometimes	Never	Never	Often	Often	Never	Never	Often	Sometimes	Always
667	2	1	1	1	1	1	1	Never	Never	Never	Never	Never	Never	Never	Always	Never	Never
668	1	1	1	1	1	1	2	Sometimes	Never	Never	Never	Never	Never	Never	Neutral	Never	Always
669	2	1	1	1	1	1	2	Sometimes	Never	Sometimes	Never	Never	Never	Never	Always	Sometimes	Never
670	2	2	1	1	1	1	2	Sometimes	Never	Sometimes	Never	Never	Never	Never	Always	Sometimes	Never
671	2	1	2	2	2	1	1	Sometimes	Sometimes	Sometimes	Sometimes	Sometimes	Sometimes	Sometimes	Sometimes	Sometimes	Sometimes
672	1	1	1	1	1	1	2	Never	Never	Never	Never	Never	Never	Never	Always	Sometimes	Neutral
673	1	1	1	1	1	1	1	Neutral	Never	Never	Never	Never	Never	Never	Neutral	Neutral	Never
674	2	1	1	2	1	1	1	Neutral	Never	Never	Always	Always	Sometimes	Never	Always	Always	Always
675	2	1	1	1	1	1	1	Neutral	Never	Always	Neutral	Neutral	Never	Never	Often	Always	Often
676	2	1	1	1	1	1	1	Always	Never	Never	Never	Never	Never	Never	Often	Often	Never
677	2	1	1	2	1	1	2	Always	Never	Never	Never	Always	Never	Never	Always	Always	Always
678	2	1	1	1	2	1	1	Often	Never	Sometimes	Never	Never	Never	Never	Often	Sometimes	Often
679	2	1	1	2	1	1	1	Neutral	Always	Sometimes	Sometimes	Never	Sometimes	Never	Often	Neutral	Sometimes
680	2	1	1	1	1	1	2	Always	Always	Sometimes	Always	Never	Never	Neutral	Sometimes	Often	Sometimes
681	2	1	1	2	1	1	2	Neutral	Never	Never	Never	Never	Never	Never	Neutral	Neutral	Often
682	2	1	1	1	1	1	2	Sometimes	Neutral	Neutral	Sometimes	Neutral	Never	Never	Always	Neutral	Neutral
683	1	1	1	2	1	2	2	Sometimes	Sometimes	Sometimes	Sometimes	Sometimes	Sometimes	Sometimes	Sometimes	Sometimes	Sometimes
684	2	2	1	2	1	2	2	Sometimes	Never	Never	Never	Never	Never	Never	Sometimes	Never	Never
685	1	1	2	1	2	2	2	Sometimes	Never	Never	Never	Never	Never	Never	Never	Never	Never
686	1	2	1	2	1	2	2	Often	Never	Never	Never	Never	Never	Never	Always	Often	Never
687	1	2	2	2	2	2	1	Sometimes	Never	Never	Never	Never	Never	Never	Always	Neutral	Never
688	2	2	1	2	2	2	1	Sometimes	Never	Never	Never	Never	Never	Never	Always	Neutral	Never
689	1	2	1	2	1	2	1	Never	Often	Never	Always	Never	Sometimes	Always	Always	Neutral	Never
690	2	1	1	1	2	2	1	Neutral	Never	Never	Never	Never	Never	Never	Always	Always	Always
691	2	2	1	2	2	2	1	Never	Never	Never	Sometimes	Sometimes	Sometimes	Never	Always	Never	Often
692	2	1	1	1	1	2	2	Sometimes	Often	Sometimes	Sometimes	Sometimes	Never	Never	Always	Neutral	Often
693	2	2	1	2	2	2	1	Always	Never	Never	Never	Never	Never	Sometimes	Often	Always	Never
694	1	2	1	2	2	2	2	Never	Sometimes	Sometimes	Sometimes	Sometimes	Never	Sometimes	Never	Never	Never
695	2	1	1	1	1	2	2	Neutral	Often	Neutral	Sometimes	Often	Sometimes	Sometimes	Always	Always	Often
696	1	2	1	2	1	2	2	Never	Sometimes	Sometimes	Sometimes	Never	Neutral	Neutral	Often	Neutral	Never
697	2	1	1	1	1	2	2	Sometimes	Neutral	Often	Never	Neutral	Never	Never	Often	Neutral	Never
698	2	1	1	1	1	2	2	Sometimes	Never	Never	Never	Never	Never	Never	Never	Sometimes	Never
699	1	1	1	1	1	2	2	Never	Never	Never	Never	Never	Never	Never	Never	Never	Never
700	1	2	1	2	1	2	2	Sometimes	Never	Never	Never	Never	Never	Never	Always	Sometimes	Never
701	1	2	1	2	1	2	1	Always	Often	Neutral	Sometimes	Never	Never	Neutral	Always	Often	Always
702	1	2	1	1	1	2	1	Always	Always	Sometimes	Never	Sometimes	Never	Sometimes	Always	Neutral	Always
703	1	1	1	2	2	2	2	Always	Often	Always	Never	Sometimes	Never	Sometimes	Always	Always	Always
704	1	2	1	2	2	2	1	Always	Neutral	Neutral	Always	Never	Never	Neutral	Always	Always	Always
705	1	1	1	2	1	2	2	Often	Neutral	Sometimes	Never	Sometimes	Never	Neutral	Often	Sometimes	Always
706	1	2	1	2	1	2	2	Neutral	Neutral	Neutral	Sometimes	Sometimes	Never	Never	Often	Neutral	Neutral
707	1	1	1	1	1	2	1	Always	Sometimes	Neutral	Sometimes	Neutral	Never	Neutral	Always	Always	Always
708	1	1	1	1	1	2	1	Often	Sometimes	Always	Neutral	Never	Never	Sometimes	Often	Often	Always
709	2	2	1	2	1	2	1	Neutral	Neutral	Neutral	Neutral	Sometimes	Never	Never	Always	Never	Neutral
710	1	1	1	1	1	2	1	Sometimes	Sometimes	Neutral	Never	Never	Never	Never	Always	Sometimes	Always
711	1	1	1	1	1	2	1	Always	Sometimes	Often	Never	Never	Never	Never	Always	Often	Always
712	1	1	1	1	2	2	1	Sometimes	Never	Never	Never	Never	Never	Never	Often	Sometimes	Often
713	1	2	1	2	2	2	1	Neutral	Neutral	Sometimes	Neutral	Sometimes	Never	Never	Always	Neutral	Neutral
714	2	2	1	2	2	2	1	Neutral	Never	Never	Never	Neutral	Never	Always	Neutral	Neutral	Often
715	1	1	1	2	2	2	1	Always	Neutral	Neutral	Sometimes	Never	Never	Never	Always	Often	Always
716	2	1	1	1	2	2	1	Never	Sometimes	Never	Never	Neutral	Never	Never	Often	Often	Neutral
717	1	1	1	2	1	2	1	Always	Sometimes	Neutral	Never	Never	Never	Never	Always	Never	Neutral
718	2	1	1	2	2	2	1	Sometimes	Sometimes	Neutral	Sometimes	Neutral	Never	Never	Always	Neutral	Neutral
719	1	2	1	2	1	2	1	Never	Never	Never	Never	Never	Never	Never	Never	Never	Neutral
720	2	1	1	1	1	2	2	Sometimes	Never	Never	Never	Never	Never	Never	Always	Often	Always
721	1	1	1	1	2	2	1	Never	Never	Sometimes	Sometimes	Never	Never	Never	Never	Never	Never
722	1	1	1	1	1	2	1	Always	Always	Sometimes	Neutral	Always	Sometimes	Never	Always	Always	Always
723	2	2	1	2	2	2	1	Neutral	Neutral	Sometimes	Neutral	Neutral	Never	Never	Always	Neutral	Neutral
724	1	2	1	2	2	2	2	Often	Neutral	Neutral	Sometimes	Never	Never	Never	Always	Often	Always

## Sheet: health education
Data of health education ways
ID	Q1Gender,1=male,2-female	Q2Age,1=17to20Y,2=more than20Y	Q3Nationality,1=Han,2=Ethnic minority	Q4Grade level,1=Lower-year,2=Upper-year	Q5Living expenses,1=low2000Y,2=more2000Y	Q6 Specializations,1=Nonmedical,2=medical	Q7Residence,1=Urban,2=Rural	Q37	Q38	Q39	Q40	Q41	Q42	Total
1	1	1	1	1	1	1	1	No	Yes	No	No	Yes	No	2
2	1	1	1	1	1	1	1	No	No	No	No	No	Yes	1
3	1	1	1	1	1	1	1	Yes	Yes	Yes	Yes	No	No	4
4	2	1	1	1	1	1	1	No	No	No	No	No	Yes	1
5	1	2	1	2	2	2	1	No	No	No	No	Yes	No	1
6	2	1	1	1	1	1	1	No	No	No	No	Yes	No	1
7	2	2	1	1	1	1	1	No	No	No	No	No	Yes	1
8	1	1	1	1	1	1	1	No	No	No	No	No	Yes	1
9	2	1	1	1	1	1	2	No	No	No	No	No	Yes	1
10	1	1	1	1	1	1	2	No	No	No	No	No	Yes	1
11	1	2	1	1	1	1	2	No	Yes	Yes	No	Yes	No	3
12	2	1	1	1	1	1	2	No	No	No	No	No	Yes	1
13	2	1	1	1	1	1	2	No	Yes	No	Yes	No	No	2
14	1	1	1	1	1	1	2	No	No	No	No	No	Yes	1
15	2	1	1	1	1	1	2	No	No	No	No	No	Yes	1
16	2	1	1	1	1	1	2	Yes	Yes	No	No	Yes	No	3
17	1	1	1	1	1	1	2	No	No	No	No	No	Yes	1
18	2	1	1	1	2	1	2	No	No	No	No	No	Yes	1
19	2	1	1	1	1	2	2	No	No	No	No	No	Yes	1
20	2	1	1	1	1	1	2	Yes	Yes	Yes	Yes	Yes	No	5
21	1	1	1	1	1	1	2	No	Yes	Yes	No	No	No	2
22	2	2	1	1	1	1	2	No	No	No	No	No	Yes	1
23	2	1	1	1	1	1	2	No	No	Yes	No	No	No	1
24	1	2	1	2	1	1	2	No	No	No	No	No	Yes	1
25	2	2	1	1	1	1	2	No	No	No	No	No	Yes	1
26	1	2	1	1	1	1	2	No	No	No	No	No	Yes	1
27	2	1	1	1	2	1	2	Yes	Yes	Yes	Yes	Yes	No	5
28	2	1	1	1	1	1	1	No	Yes	No	No	No	No	1
29	1	1	1	1	1	1	2	No	Yes	No	No	No	No	1
30	2	2	1	1	1	1	2	Yes	No	No	No	No	No	1
31	1	2	1	1	2	1	1	Yes	Yes	Yes	Yes	Yes	No	5
32	2	1	1	1	1	1	2	No	No	No	No	No	Yes	1
33	1	1	1	1	1	1	2	No	No	No	No	No	Yes	1
34	2	1	1	1	1	1	2	No	Yes	Yes	No	No	No	2
35	2	1	1	1	1	1	1	No	Yes	No	No	No	No	1
36	1	2	1	1	1	1	2	No	No	No	No	No	Yes	1
37	2	1	1	1	1	1	2	No	No	No	No	No	Yes	1
38	1	1	1	1	1	1	1	No	Yes	Yes	No	Yes	No	3
39	1	1	1	1	2	1	2	No	No	No	No	No	Yes	1
40	1	2	1	1	1	1	2	No	No	No	No	No	Yes	1
41	2	1	1	1	1	1	1	No	No	No	No	Yes	No	1
42	2	1	1	1	1	1	2	No	No	No	No	No	Yes	1
43	2	2	1	1	1	1	2	No	Yes	Yes	Yes	Yes	No	4
44	1	1	1	2	1	1	2	No	No	No	No	No	Yes	1
45	2	1	1	1	1	1	2	No	No	Yes	No	No	No	1
46	2	1	1	1	1	1	2	No	Yes	Yes	No	No	No	2
47	1	1	1	1	1	2	1	No	No	No	No	No	Yes	1
48	1	1	1	1	1	1	1	No	No	No	No	No	Yes	1
49	1	1	1	1	1	1	1	Yes	No	No	No	No	No	1
50	2	2	1	1	1	1	2	No	No	No	No	No	Yes	1
51	2	1	1	1	1	1	2	No	No	No	No	No	Yes	1
52	2	2	1	1	1	1	2	No	No	No	No	No	Yes	1
53	2	1	1	1	1	1	2	No	Yes	Yes	No	Yes	No	3
54	2	1	1	1	1	1	2	No	Yes	Yes	No	Yes	No	3
55	2	1	1	1	1	1	2	No	Yes	Yes	No	Yes	No	3
56	1	1	1	1	1	1	2	No	Yes	No	No	No	No	1
57	2	1	1	1	1	1	1	No	Yes	No	Yes	No	No	2
58	1	2	1	2	1	1	2	No	Yes	No	Yes	No	No	2
59	2	1	1	1	2	1	1	No	Yes	Yes	Yes	No	No	3
60	1	1	1	1	1	1	1	No	No	No	No	No	Yes	1
61	1	2	1	1	1	1	2	No	No	No	No	No	Yes	1
62	1	1	1	1	1	1	2	No	Yes	No	No	No	No	1
63	1	1	1	1	1	1	2	No	No	No	No	No	Yes	1
64	2	1	1	1	1	1	2	No	Yes	Yes	No	Yes	No	3
65	1	2	1	2	1	1	1	No	No	No	No	No	Yes	1
66	2	2	1	2	1	1	2	No	No	No	No	No	Yes	1
67	1	1	1	1	1	1	1	No	No	No	No	No	Yes	1
68	2	2	1	2	1	1	2	No	Yes	Yes	Yes	Yes	No	4
69	2	2	1	2	1	1	2	No	No	No	No	No	Yes	1
70	2	1	1	2	1	1	1	Yes	Yes	Yes	Yes	Yes	No	5
71	2	1	2	2	1	1	2	Yes	No	Yes	No	Yes	No	3
72	2	2	1	2	1	1	2	No	No	No	No	No	Yes	1
73	1	2	1	1	2	2	2	No	No	No	No	No	Yes	1
74	2	2	1	2	1	1	2	No	No	No	No	No	Yes	1
75	2	2	1	2	1	2	2	No	No	No	No	Yes	No	1
76	1	1	1	2	1	1	2	Yes	No	No	No	No	No	1
77	2	1	1	1	1	1	2	No	No	No	No	No	Yes	1
78	2	1	1	1	1	1	1	No	Yes	Yes	No	No	No	2
79	2	1	1	1	1	1	2	Yes	Yes	No	No	No	No	2
80	2	1	1	1	1	1	2	No	No	No	No	No	Yes	1
81	1	1	1	1	1	1	2	No	No	No	No	No	Yes	1
82	2	1	1	1	1	1	2	No	No	No	No	No	Yes	1
83	2	2	1	2	1	1	2	No	No	No	No	No	Yes	1
84	1	2	1	1	1	1	2	No	No	No	No	No	Yes	1
85	1	1	1	1	1	1	2	Yes	Yes	Yes	Yes	Yes	No	5
86	2	1	1	1	1	1	1	Yes	Yes	Yes	No	Yes	No	4
87	1	1	1	1	1	1	1	No	No	No	Yes	No	No	1
88	1	2	1	1	1	1	1	No	Yes	No	No	No	No	1
89	2	1	1	1	1	1	1	No	Yes	No	No	Yes	No	2
90	2	1	1	1	2	1	1	No	No	No	No	No	Yes	1
91	1	1	1	1	1	2	1	Yes	Yes	Yes	Yes	Yes	No	5
92	2	1	1	1	1	1	2	No	Yes	Yes	Yes	Yes	No	4
93	2	1	1	1	2	2	1	No	No	No	No	Yes	No	1
94	1	1	1	1	1	1	2	Yes	Yes	Yes	Yes	Yes	No	5
95	2	1	2	1	2	1	1	No	Yes	No	No	No	No	1
96	2	1	1	1	2	1	1	No	No	No	No	No	Yes	1
97	2	1	1	1	2	1	1	No	Yes	No	No	No	No	1
98	2	1	1	1	1	1	1	No	No	No	No	No	Yes	1
99	1	1	1	1	1	1	2	No	No	No	No	No	Yes	1
100	1	1	1	1	1	1	1	No	Yes	No	No	No	No	1
101	2	1	1	1	2	1	1	No	No	No	No	No	Yes	1
102	2	1	2	1	1	1	1	No	Yes	No	No	No	No	1
103	1	1	1	1	1	1	2	No	No	No	No	No	Yes	1
104	1	2	1	2	2	2	2	Yes	Yes	No	No	Yes	No	3
105	2	1	1	1	1	1	1	No	Yes	Yes	No	Yes	No	3
106	1	1	1	1	1	1	1	No	Yes	Yes	Yes	Yes	No	4
107	2	1	1	1	1	1	2	No	Yes	Yes	No	Yes	No	3
108	2	1	2	1	1	1	2	No	No	No	No	No	Yes	1
109	2	1	1	1	1	1	2	No	No	No	No	Yes	No	1
110	2	1	1	1	1	1	2	No	No	No	No	No	Yes	1
111	1	1	1	1	2	1	1	No	No	No	No	No	Yes	1
112	2	1	1	1	1	1	1	No	Yes	Yes	No	Yes	No	3
113	2	1	1	1	1	1	2	No	Yes	No	No	No	No	1
114	2	1	1	1	1	1	2	No	Yes	Yes	No	Yes	No	3
115	2	1	1	1	1	1	2	No	Yes	No	No	No	No	1
116	2	1	1	1	1	1	2	No	No	No	No	Yes	No	1
117	2	1	1	1	1	1	1	No	No	No	No	Yes	No	1
118	2	1	1	1	2	1	1	No	No	No	No	No	Yes	1
119	2	1	2	1	1	1	2	Yes	Yes	Yes	No	Yes	No	4
120	2	1	2	1	1	1	2	No	No	No	No	No	Yes	1
121	2	1	1	1	1	1	2	No	Yes	Yes	No	Yes	No	3
122	2	1	2	1	1	1	2	No	Yes	Yes	No	Yes	No	3
123	2	1	2	1	1	1	2	No	No	No	No	No	Yes	1
124	1	1	1	1	1	1	1	No	Yes	No	No	No	No	1
125	1	1	2	1	1	1	2	No	Yes	No	No	No	No	1
126	1	1	1	1	1	1	2	No	Yes	No	No	No	No	1
127	2	1	1	1	1	2	2	No	No	No	No	No	Yes	1
128	2	1	1	1	1	1	2	No	No	No	No	No	Yes	1
129	2	1	1	1	1	1	1	No	No	No	No	Yes	No	1
130	2	1	1	1	1	1	1	No	No	No	No	No	Yes	1
131	1	1	1	1	1	1	1	No	No	No	No	Yes	No	1
132	2	1	1	1	1	1	2	No	No	No	No	No	Yes	1
133	2	1	1	1	1	1	2	No	Yes	No	No	Yes	No	2
134	1	1	1	1	1	1	1	Yes	Yes	Yes	Yes	Yes	No	5
135	2	1	1	1	1	1	2	No	No	No	No	No	Yes	1
136	2	1	2	1	1	1	2	Yes	Yes	Yes	Yes	Yes	No	5
137	1	1	1	1	1	1	2	Yes	Yes	Yes	Yes	No	No	4
138	2	1	1	1	1	1	2	No	No	No	No	No	Yes	1
139	2	2	1	1	2	1	1	No	No	No	No	No	Yes	1
140	1	1	1	1	1	1	1	Yes	Yes	Yes	Yes	Yes	No	5
141	2	1	1	1	1	1	1	Yes	No	Yes	No	Yes	No	3
142	2	1	1	1	1	1	2	No	No	No	No	Yes	No	1
143	2	1	1	1	2	1	1	No	No	No	No	No	Yes	1
144	2	1	1	2	2	2	2	Yes	Yes	No	Yes	No	No	3
145	1	2	2	1	1	1	2	No	No	No	No	Yes	No	1
146	2	1	1	1	1	1	1	No	Yes	No	No	No	No	1
147	2	2	1	1	1	1	2	No	No	No	No	Yes	No	1
148	2	2	1	1	1	1	2	Yes	Yes	Yes	Yes	Yes	No	5
149	2	1	1	1	1	1	2	Yes	Yes	Yes	Yes	Yes	No	5
150	2	2	2	1	1	2	2	No	No	No	No	No	Yes	1
151	2	1	1	1	2	1	1	No	Yes	Yes	No	Yes	No	3
152	2	2	1	1	1	1	2	No	Yes	No	No	Yes	No	2
153	2	2	1	1	2	2	2	No	Yes	Yes	Yes	Yes	No	4
154	1	1	1	1	1	1	2	Yes	No	Yes	Yes	Yes	No	4
155	2	1	1	1	1	1	2	No	No	No	No	No	Yes	1
156	2	1	1	1	2	1	2	No	Yes	Yes	Yes	Yes	No	4
157	2	1	1	1	1	1	2	No	Yes	Yes	No	Yes	No	3
158	2	1	1	1	1	1	2	No	No	No	No	No	Yes	1
159	2	1	1	1	1	1	2	No	Yes	No	No	Yes	No	2
160	2	1	1	1	1	2	1	No	Yes	Yes	No	Yes	No	3
161	2	2	2	1	1	1	2	Yes	Yes	Yes	Yes	Yes	No	5
162	2	1	1	1	1	1	2	No	Yes	Yes	No	Yes	No	3
163	2	1	1	1	1	1	1	No	No	No	No	No	Yes	1
164	1	1	1	1	1	1	1	No	Yes	No	Yes	No	No	2
165	1	2	2	1	1	1	2	No	Yes	Yes	No	No	No	2
166	1	1	1	1	1	1	2	No	No	No	No	No	Yes	1
167	1	1	1	1	1	1	2	No	Yes	No	No	No	No	1
168	1	1	1	1	1	1	2	No	No	No	No	No	Yes	1
169	1	2	1	1	1	1	2	No	Yes	Yes	No	No	No	2
170	1	1	1	1	1	1	2	No	No	No	No	No	Yes	1
171	1	2	1	1	1	1	2	No	No	No	No	No	Yes	1
172	1	1	1	1	1	1	1	No	Yes	No	Yes	Yes	No	3
173	1	1	1	1	1	1	1	No	No	No	No	No	Yes	1
174	1	1	1	1	1	1	2	No	No	No	No	No	Yes	1
175	1	1	1	1	1	1	2	No	No	No	Yes	No	No	1
176	1	1	1	1	1	1	1	No	No	No	No	No	Yes	1
177	1	1	1	1	1	1	2	No	No	No	No	No	Yes	1
178	1	1	1	1	2	1	1	Yes	Yes	Yes	Yes	Yes	No	5
179	1	1	1	1	1	1	2	Yes	Yes	Yes	Yes	Yes	No	5
180	1	1	1	1	1	1	1	No	Yes	No	No	Yes	No	2
181	1	2	2	1	1	1	2	Yes	Yes	Yes	Yes	Yes	No	5
182	1	1	1	1	1	1	1	No	No	Yes	No	Yes	No	2
183	1	1	1	1	1	1	1	Yes	Yes	Yes	Yes	Yes	No	5
184	1	1	1	1	1	1	2	No	No	No	No	No	Yes	1
185	2	1	1	1	1	1	2	No	No	No	No	No	Yes	1
186	2	1	1	1	1	1	2	No	Yes	No	Yes	Yes	No	3
187	2	1	1	1	1	1	2	Yes	Yes	No	Yes	Yes	No	4
188	2	2	1	1	1	1	2	No	Yes	Yes	No	No	No	2
189	2	1	1	1	1	1	2	No	Yes	Yes	Yes	Yes	No	4
190	2	2	1	1	1	1	1	No	No	No	No	No	Yes	1
191	2	1	1	1	2	1	1	No	Yes	No	Yes	Yes	No	3
192	2	1	1	1	1	1	1	No	Yes	Yes	No	Yes	No	3
193	2	1	1	1	1	1	1	No	Yes	No	No	Yes	No	2
194	2	1	1	1	1	1	2	No	No	No	No	No	Yes	1
195	2	1	1	1	1	1	2	No	No	No	No	No	Yes	1
196	2	1	1	1	1	1	2	No	Yes	No	No	No	No	1
197	2	1	1	1	1	1	2	No	No	No	No	No	Yes	1
198	2	2	2	1	1	1	1	No	Yes	Yes	No	Yes	No	3
199	2	1	2	1	1	1	2	No	No	No	No	No	Yes	1
200	2	1	1	1	2	1	2	No	No	No	No	No	Yes	1
201	2	1	1	1	1	1	2	Yes	Yes	Yes	No	Yes	No	4
202	1	1	1	1	1	1	2	Yes	Yes	Yes	Yes	Yes	No	5
203	2	1	1	1	1	1	2	No	Yes	Yes	No	Yes	No	3
204	2	1	1	1	1	1	2	No	No	No	No	Yes	No	1
205	2	1	1	1	1	1	2	No	No	No	No	No	Yes	1
206	2	1	1	1	1	1	1	No	No	No	No	Yes	No	1
207	2	1	1	1	2	1	1	Yes	Yes	Yes	Yes	Yes	No	5
208	1	2	1	1	1	1	1	No	No	No	No	No	Yes	1
209	1	1	1	1	1	1	1	No	No	No	No	Yes	No	1
210	1	1	1	1	1	1	1	No	Yes	No	Yes	No	No	2
211	2	1	1	1	1	1	1	No	No	No	No	No	Yes	1
212	1	1	1	1	2	1	2	No	Yes	No	No	No	No	1
213	2	1	1	1	1	1	2	Yes	Yes	Yes	Yes	Yes	No	5
214	2	1	1	1	1	1	2	No	No	No	Yes	Yes	No	2
215	2	1	1	1	1	1	2	No	No	No	No	No	Yes	1
216	2	2	1	1	1	1	1	Yes	Yes	Yes	Yes	Yes	No	5
217	2	1	2	1	1	1	2	No	No	No	No	No	Yes	1
218	2	2	2	1	1	1	2	No	No	No	No	No	Yes	1
219	2	1	1	1	1	1	2	No	No	No	No	Yes	No	1
220	2	1	1	1	2	1	1	No	No	No	No	No	Yes	1
221	2	1	1	1	1	1	2	No	No	No	No	No	Yes	1
222	2	2	1	1	1	1	1	No	Yes	No	Yes	No	No	2
223	2	1	1	1	1	1	1	No	Yes	No	No	Yes	No	2
224	2	1	1	1	1	1	1	No	No	No	No	Yes	No	1
225	2	1	1	1	1	1	2	Yes	Yes	No	Yes	No	No	3
226	2	1	1	1	1	1	1	No	No	No	No	No	Yes	1
227	2	1	1	1	1	1	1	No	No	No	No	No	Yes	1
228	2	1	1	1	1	1	2	No	No	No	No	No	Yes	1
229	2	1	1	1	1	1	1	No	Yes	No	No	No	No	1
230	2	2	1	1	1	1	2	No	Yes	Yes	No	Yes	No	3
231	2	1	1	1	1	1	2	No	Yes	Yes	No	No	No	2
232	2	2	1	1	1	1	2	No	No	No	No	No	Yes	1
233	2	1	1	1	1	1	2	No	No	No	No	Yes	No	1
234	2	1	1	1	1	1	2	No	No	No	No	No	Yes	1
235	2	1	1	1	1	1	2	No	Yes	Yes	No	Yes	No	3
236	2	2	1	2	1	1	2	No	No	No	No	No	Yes	1
237	2	2	1	2	2	2	1	No	No	No	No	Yes	No	1
238	2	2	1	2	1	1	2	No	No	No	Yes	Yes	No	2
239	1	2	1	2	1	1	1	No	No	No	No	No	Yes	1
240	2	2	1	2	1	2	2	Yes	Yes	Yes	No	Yes	No	4
241	1	2	1	2	1	1	2	No	Yes	Yes	No	Yes	No	3
242	1	2	1	2	1	2	2	Yes	Yes	Yes	Yes	Yes	No	5
243	2	2	1	2	1	1	2	No	Yes	No	Yes	Yes	No	3
244	2	1	1	2	1	2	1	Yes	No	Yes	Yes	No	No	3
245	1	2	1	2	2	2	2	Yes	Yes	Yes	Yes	Yes	No	5
246	1	2	1	2	1	1	2	No	Yes	No	No	Yes	No	2
247	1	2	1	2	1	1	2	No	No	No	No	No	Yes	1
248	1	2	2	2	1	1	1	No	No	No	No	No	Yes	1
249	2	2	1	2	1	1	2	No	No	No	No	Yes	No	1
250	2	2	1	2	1	1	1	No	Yes	Yes	Yes	Yes	No	4
251	2	1	1	2	1	2	2	No	Yes	Yes	No	Yes	No	3
252	2	2	2	2	1	1	2	No	No	No	Yes	No	No	1
253	2	2	1	2	1	1	1	No	No	No	No	No	Yes	1
254	1	1	1	2	1	2	2	No	Yes	No	No	Yes	No	2
255	1	1	1	2	1	2	2	No	Yes	No	No	No	No	1
256	1	1	1	2	1	1	1	No	No	No	No	No	Yes	1
257	2	2	1	2	1	1	2	No	Yes	Yes	Yes	Yes	No	4
258	2	2	1	2	1	1	2	No	No	No	No	Yes	No	1
259	2	2	1	2	1	1	1	Yes	Yes	No	Yes	No	No	3
260	1	1	1	1	1	1	1	No	No	No	No	No	Yes	1
261	2	1	1	1	1	1	1	No	Yes	No	No	No	No	1
262	2	1	1	1	2	1	1	Yes	Yes	Yes	No	Yes	No	4
263	1	1	1	1	1	1	2	No	No	No	No	No	Yes	1
264	1	1	1	1	1	1	2	Yes	Yes	Yes	Yes	Yes	No	5
265	1	1	1	1	1	1	2	Yes	Yes	Yes	Yes	Yes	No	5
266	1	1	1	1	1	1	1	No	No	No	No	No	Yes	1
267	1	1	2	1	1	1	2	Yes	Yes	Yes	Yes	Yes	No	5
268	1	1	1	1	1	1	2	Yes	No	No	No	No	No	1
269	1	1	1	1	1	1	2	No	No	No	No	No	Yes	1
270	1	1	1	1	1	1	1	Yes	Yes	Yes	Yes	Yes	No	5
271	1	1	1	1	1	1	1	No	Yes	No	No	No	No	1
272	1	1	1	1	1	1	1	Yes	Yes	Yes	Yes	Yes	No	5
273	1	1	1	1	1	1	2	No	No	No	No	No	Yes	1
274	2	1	1	1	1	1	1	No	Yes	Yes	No	Yes	No	3
275	2	1	1	1	1	1	2	No	No	No	No	No	Yes	1
276	2	1	2	1	1	1	2	No	No	No	No	Yes	No	1
277	2	1	1	1	1	1	2	Yes	Yes	Yes	Yes	Yes	No	5
278	2	1	1	1	1	1	1	Yes	Yes	Yes	Yes	Yes	No	5
279	2	1	1	1	1	1	2	No	No	No	No	No	Yes	1
280	2	1	2	1	1	1	2	No	No	No	No	No	Yes	1
281	2	1	1	1	1	1	2	No	No	No	No	No	Yes	1
282	2	1	1	1	1	1	2	Yes	Yes	Yes	Yes	Yes	No	5
283	2	1	1	1	1	1	2	No	No	No	No	No	Yes	1
284	2	1	1	1	1	1	2	No	Yes	No	No	Yes	No	2
285	2	1	1	1	1	1	2	No	Yes	No	Yes	Yes	No	3
286	2	1	1	1	1	1	2	Yes	Yes	Yes	No	No	No	3
287	2	1	1	1	1	1	2	No	Yes	No	No	No	No	1
288	2	1	1	1	1	2	1	No	No	No	No	No	Yes	1
289	2	1	1	1	1	1	2	No	Yes	No	No	Yes	No	2
290	2	1	1	1	1	1	2	Yes	Yes	Yes	No	Yes	No	4
291	2	1	1	1	1	1	2	No	No	No	No	Yes	No	1
292	2	1	1	1	1	1	1	No	No	No	No	No	Yes	1
293	2	1	1	1	1	1	1	No	No	No	No	No	Yes	1
294	2	1	1	1	1	1	1	No	Yes	Yes	No	Yes	No	3
295	2	1	1	1	1	1	2	No	Yes	Yes	Yes	Yes	No	4
296	2	1	1	1	1	1	2	No	Yes	No	No	Yes	No	2
297	2	1	1	1	1	1	1	No	No	No	No	No	Yes	1
298	2	1	1	1	1	1	2	No	Yes	No	No	Yes	No	2
299	2	1	1	1	1	1	2	No	No	No	No	No	Yes	1
300	2	1	1	1	1	1	1	No	Yes	No	No	Yes	No	2
301	2	1	1	1	1	1	1	No	Yes	No	No	Yes	No	2
302	2	1	1	1	1	1	1	No	No	Yes	No	Yes	No	2
303	2	1	2	1	1	1	1	No	Yes	Yes	No	No	No	2
304	2	1	1	1	1	1	2	No	Yes	No	No	No	No	1
305	2	1	1	1	1	1	2	No	Yes	No	No	No	No	1
306	1	1	1	1	1	1	2	No	Yes	No	No	No	No	1
307	1	1	1	1	1	1	1	Yes	Yes	Yes	Yes	Yes	No	5
308	2	1	1	1	1	1	1	Yes	Yes	Yes	Yes	Yes	No	5
309	2	1	1	1	1	1	2	Yes	Yes	Yes	No	Yes	No	4
310	1	1	1	1	1	1	2	No	No	No	No	No	Yes	1
311	2	1	1	1	1	1	1	No	Yes	Yes	Yes	Yes	No	4
312	1	1	1	1	1	1	2	No	No	No	No	No	Yes	1
313	1	1	1	1	1	1	1	No	No	No	No	No	Yes	1
314	1	1	1	1	1	1	2	No	No	No	No	No	Yes	1
315	1	2	1	2	1	1	1	No	Yes	No	No	No	No	1
316	1	1	1	1	1	1	1	No	Yes	No	Yes	Yes	No	3
317	2	1	1	1	1	1	1	No	No	No	No	No	Yes	1
318	2	1	1	1	2	1	1	No	No	No	No	No	Yes	1
319	2	1	1	1	1	1	2	No	No	No	No	Yes	No	1
320	2	2	1	1	1	1	2	No	Yes	Yes	No	Yes	No	3
321	2	1	1	1	1	1	1	Yes	Yes	Yes	Yes	Yes	No	5
322	2	1	1	1	1	1	2	No	No	No	No	No	Yes	1
323	1	1	1	1	2	1	1	Yes	Yes	Yes	Yes	Yes	No	5
324	1	1	1	1	1	1	1	No	No	No	No	No	Yes	1
325	1	1	1	1	1	1	1	Yes	Yes	Yes	Yes	Yes	No	5
326	1	1	1	1	1	1	1	No	Yes	No	No	No	No	1
327	2	1	1	1	1	1	2	No	No	No	No	No	Yes	1
328	2	1	2	1	2	1	1	No	No	No	No	No	Yes	1
329	1	1	1	1	1	1	2	Yes	Yes	Yes	Yes	No	No	4
330	1	1	1	1	1	1	2	No	No	No	No	No	Yes	1
331	2	1	1	1	2	1	2	No	No	No	No	No	Yes	1
332	2	1	1	1	1	1	2	No	No	No	No	Yes	No	1
333	1	1	1	1	1	1	2	No	Yes	No	No	Yes	No	2
334	1	1	1	1	2	1	1	No	No	No	No	No	Yes	1
335	2	1	1	1	1	1	2	No	Yes	Yes	No	Yes	No	3
336	2	1	1	1	1	1	2	No	No	No	No	Yes	No	1
337	1	1	1	1	1	1	2	No	Yes	Yes	No	No	No	2
338	2	1	1	1	1	1	2	No	No	No	No	No	Yes	1
339	2	1	1	1	2	1	1	No	No	No	No	No	Yes	1
340	1	1	1	1	1	1	1	No	Yes	No	Yes	No	No	2
341	2	1	1	1	1	1	1	No	No	No	No	No	Yes	1
342	2	2	1	1	1	1	1	No	Yes	No	No	Yes	No	2
343	2	1	1	1	1	1	1	No	Yes	Yes	Yes	Yes	No	4
344	2	1	1	1	1	1	2	No	Yes	No	Yes	Yes	No	3
345	2	1	1	1	1	1	2	No	Yes	No	No	Yes	No	2
346	1	1	1	1	1	1	1	No	Yes	Yes	No	No	No	2
347	2	1	1	1	1	1	2	No	No	No	No	No	Yes	1
348	2	1	1	1	1	2	1	No	No	No	No	No	Yes	1
349	2	1	1	1	1	1	1	No	No	No	No	No	Yes	1
350	2	2	1	1	1	1	2	No	No	No	No	No	Yes	1
351	2	1	1	1	1	1	1	No	No	No	No	No	Yes	1
352	2	1	1	1	1	1	1	No	Yes	No	No	Yes	No	2
353	2	1	1	1	1	1	1	No	No	Yes	Yes	Yes	No	3
354	2	1	1	1	1	1	2	No	No	No	No	No	Yes	1
355	2	1	1	1	2	1	1	Yes	No	No	No	Yes	No	2
356	2	2	1	1	1	2	2	Yes	Yes	Yes	Yes	Yes	No	5
357	2	1	2	1	1	2	2	No	Yes	Yes	Yes	Yes	No	4
358	2	1	1	1	1	1	2	No	Yes	No	Yes	Yes	No	3
359	2	1	1	1	1	1	1	No	Yes	No	No	Yes	No	2
360	2	1	1	1	1	1	2	Yes	Yes	Yes	Yes	Yes	No	5
361	2	1	1	1	1	1	1	No	No	No	No	Yes	No	1
362	2	1	1	1	1	1	1	No	No	No	No	No	Yes	1
363	2	1	1	1	1	1	1	No	No	No	No	Yes	No	1
364	1	1	1	1	1	1	2	No	No	No	No	No	Yes	1
365	2	1	1	1	1	1	2	No	No	Yes	No	Yes	No	2
366	2	2	1	1	1	1	2	No	No	Yes	No	Yes	No	2
367	1	1	1	1	1	2	1	No	No	No	No	No	Yes	1
368	1	2	2	1	1	2	1	No	No	No	No	No	Yes	1
369	1	1	1	1	1	2	1	No	No	No	No	No	Yes	1
370	2	1	2	2	2	1	1	No	No	No	No	No	Yes	1
371	1	2	1	1	1	2	2	No	No	No	No	No	Yes	1
372	1	2	1	1	1	2	2	Yes	Yes	Yes	Yes	Yes	No	5
373	1	1	1	1	1	1	2	Yes	No	Yes	No	Yes	No	3
374	1	1	1	1	1	1	1	No	Yes	Yes	No	Yes	No	3
375	2	1	1	1	1	1	1	No	No	No	No	Yes	No	1
376	2	1	1	1	1	1	1	No	Yes	No	No	Yes	No	2
377	2	1	1	1	1	2	1	No	No	No	No	No	Yes	1
378	2	1	1	1	1	2	2	No	No	No	No	No	Yes	1
379	2	1	1	1	1	1	1	No	No	No	No	No	Yes	1
380	2	1	1	1	1	1	2	No	Yes	Yes	No	Yes	No	3
381	2	1	1	1	2	1	1	No	No	No	No	No	Yes	1
382	2	1	1	1	1	2	1	No	Yes	No	Yes	Yes	No	3
383	2	1	1	1	1	2	2	Yes	No	Yes	No	No	No	2
384	2	1	1	1	1	1	1	No	No	No	No	No	Yes	1
385	2	1	1	1	1	1	2	No	No	No	Yes	Yes	No	2
386	1	1	1	1	1	1	1	No	Yes	No	No	Yes	No	2
387	1	1	1	1	1	1	1	No	No	No	No	No	Yes	1
388	2	1	1	1	1	1	2	No	No	No	No	No	Yes	1
389	2	1	1	1	1	1	1	No	No	No	No	Yes	No	1
390	2	2	1	1	1	1	1	No	No	No	No	No	Yes	1
391	2	1	1	1	1	1	2	No	No	No	No	No	Yes	1
392	1	1	1	1	1	1	2	No	No	No	No	No	Yes	1
393	2	1	1	1	1	1	2	No	No	No	No	No	Yes	1
394	2	1	1	1	1	1	2	No	Yes	No	Yes	No	No	2
395	2	1	1	1	1	1	2	No	No	No	No	No	Yes	1
396	2	1	1	1	1	1	2	Yes	Yes	No	No	Yes	No	3
397	1	1	1	1	1	1	2	No	No	No	No	No	Yes	1
398	2	1	1	1	2	1	2	No	No	No	No	No	Yes	1
399	1	1	1	1	1	1	2	No	Yes	Yes	No	No	No	2
400	2	2	1	1	1	1	2	No	No	No	No	No	Yes	1
401	2	1	1	1	1	1	2	No	No	Yes	No	No	No	1
402	1	2	1	2	1	1	2	No	No	No	No	No	Yes	1
403	2	2	1	1	1	1	2	No	No	No	No	No	Yes	1
404	2	1	1	1	2	1	2	Yes	Yes	Yes	Yes	Yes	No	5
405	2	1	1	1	1	1	1	No	Yes	No	No	No	No	1
406	1	1	1	1	1	1	2	No	Yes	No	No	No	No	1
407	2	2	1	1	1	1	2	Yes	No	No	No	No	No	1
408	2	1	1	1	1	1	2	No	No	No	No	No	Yes	1
409	1	1	1	1	1	1	2	No	No	No	No	No	Yes	1
410	2	1	1	1	1	1	2	No	Yes	Yes	No	No	No	2
411	2	1	1	1	1	1	1	No	Yes	No	No	No	No	1
412	1	2	1	1	1	1	2	No	No	No	No	No	Yes	1
413	1	1	1	1	1	1	1	No	Yes	Yes	No	Yes	No	3
414	1	1	1	1	2	1	2	No	No	No	No	No	Yes	1
415	1	2	1	1	1	1	2	No	No	No	No	No	Yes	1
416	2	2	1	1	1	1	2	No	Yes	Yes	Yes	Yes	No	4
417	1	1	1	2	1	1	2	No	No	No	No	No	Yes	1
418	2	1	1	1	1	1	2	No	No	Yes	No	No	No	1
419	2	1	1	1	1	1	2	No	Yes	Yes	No	No	No	2
420	1	1	1	2	1	1	1	No	No	No	No	No	Yes	1
421	2	2	1	2	1	1	2	No	No	No	No	No	Yes	1
422	2	1	1	2	1	1	2	No	No	No	No	No	Yes	1
423	2	2	1	2	1	1	2	No	No	No	No	No	Yes	1
424	2	1	1	2	1	1	2	No	Yes	Yes	No	Yes	No	3
425	1	1	1	2	1	1	2	No	Yes	No	No	No	No	1
426	2	1	1	2	1	1	1	No	Yes	No	Yes	No	No	2
427	1	2	1	2	1	1	2	No	Yes	No	Yes	No	No	2
428	2	1	1	1	2	1	1	No	Yes	Yes	Yes	No	No	3
429	1	1	1	1	1	1	1	No	No	No	No	No	Yes	1
430	1	1	1	1	1	1	2	No	Yes	No	No	No	No	1
431	1	1	1	1	1	1	2	No	No	No	No	No	Yes	1
432	2	1	1	1	1	1	2	No	Yes	Yes	No	Yes	No	3
433	2	2	1	2	1	1	2	No	No	No	No	No	Yes	1
434	1	1	1	1	1	1	1	No	No	No	No	No	Yes	1
435	2	2	1	2	1	1	2	No	Yes	Yes	Yes	Yes	No	4
436	2	2	1	2	1	1	2	No	No	No	No	No	Yes	1
437	2	1	1	2	1	1	1	Yes	Yes	Yes	Yes	Yes	No	5
438	2	1	2	2	1	1	2	Yes	No	Yes	No	Yes	No	3
439	2	2	1	2	1	1	2	No	No	No	No	No	Yes	1
440	2	2	1	2	1	1	2	No	No	No	No	No	Yes	1
441	2	1	1	1	1	1	2	No	No	No	No	No	Yes	1
442	2	1	1	1	1	1	1	No	Yes	Yes	No	No	No	2
443	2	1	1	1	1	1	2	Yes	Yes	No	No	No	No	2
444	1	1	1	1	1	1	2	No	No	No	No	No	Yes	1
445	2	1	1	1	1	1	2	No	No	No	No	No	Yes	1
446	2	2	1	2	1	1	2	No	No	No	No	No	Yes	1
447	1	2	1	1	1	1	2	No	No	No	No	No	Yes	1
448	1	1	1	1	1	1	2	Yes	Yes	Yes	Yes	Yes	No	5
449	1	1	1	1	1	1	1	No	No	No	Yes	No	No	1
450	1	2	1	2	1	1	1	No	Yes	No	No	No	No	1
451	2	1	1	1	1	1	1	No	Yes	No	No	Yes	No	2
452	2	1	1	1	2	1	1	No	No	No	No	No	Yes	1
453	1	1	1	2	1	1	2	Yes	Yes	Yes	Yes	Yes	No	5
454	2	1	2	1	2	1	1	No	Yes	No	No	No	No	1
455	2	1	1	1	2	1	1	No	No	No	No	No	Yes	1
456	2	1	1	1	2	1	1	No	Yes	No	No	No	No	1
457	1	1	1	1	1	1	2	No	No	No	No	No	Yes	1
458	1	1	1	1	1	1	1	No	Yes	No	No	No	No	1
459	2	1	1	1	2	1	1	No	No	No	No	No	Yes	1
460	2	1	2	1	1	1	1	No	Yes	No	No	No	No	1
461	1	1	1	1	1	1	2	No	No	No	No	No	Yes	1
462	2	1	1	1	1	1	1	No	Yes	Yes	No	Yes	No	3
463	1	1	1	1	1	1	1	No	Yes	Yes	Yes	Yes	No	4
464	2	1	2	1	1	1	2	No	No	No	No	No	Yes	1
465	2	1	1	1	1	1	2	No	No	No	No	Yes	No	1
466	2	1	1	1	1	1	2	No	No	No	No	No	Yes	1
467	2	1	1	1	1	1	1	No	Yes	Yes	No	Yes	No	3
468	2	1	1	1	1	1	2	No	Yes	No	No	No	No	1
469	2	1	1	2	1	1	2	No	Yes	Yes	No	Yes	No	3
470	2	1	1	1	1	1	2	No	Yes	No	No	No	No	1
471	2	1	1	2	1	1	2	No	No	No	No	Yes	No	1
472	2	1	1	1	1	1	1	No	No	No	No	Yes	No	1
473	2	1	1	2	2	1	1	No	No	No	No	No	Yes	1
474	2	1	2	1	1	1	2	No	No	No	No	No	Yes	1
475	2	1	1	2	1	1	2	No	Yes	Yes	No	Yes	No	3
476	2	1	2	1	1	1	2	No	Yes	Yes	No	Yes	No	3
477	2	1	2	2	1	1	2	No	No	No	No	No	Yes	1
478	1	1	1	1	1	1	1	No	Yes	No	No	No	No	1
479	1	1	2	2	1	1	2	No	Yes	No	No	No	No	1
480	1	1	1	1	1	1	2	No	Yes	No	No	No	No	1
481	2	1	1	1	1	1	1	No	No	No	No	Yes	No	1
482	2	1	1	1	1	1	1	No	No	No	No	No	Yes	1
483	1	1	1	2	1	1	1	No	No	No	No	Yes	No	1
484	2	1	1	1	1	1	2	No	Yes	No	No	Yes	No	2
485	1	1	1	1	1	1	1	Yes	Yes	Yes	Yes	Yes	No	5
486	2	1	1	1	1	1	2	No	No	No	No	No	Yes	1
487	2	1	2	1	1	1	2	Yes	Yes	Yes	Yes	Yes	No	5
488	1	1	1	2	1	1	2	Yes	Yes	Yes	Yes	No	No	4
489	2	1	1	1	1	1	2	No	No	No	No	No	Yes	1
490	2	2	1	1	2	1	1	No	No	No	No	No	Yes	1
491	2	1	1	2	1	1	1	Yes	No	Yes	No	Yes	No	3
492	2	1	1	1	1	1	2	No	No	No	No	Yes	No	1
493	2	1	1	2	2	1	1	No	No	No	No	No	Yes	1
494	1	2	2	1	1	1	2	No	No	No	No	Yes	No	1
495	2	2	1	2	1	1	2	No	No	No	No	Yes	No	1
496	2	2	1	1	1	1	2	Yes	Yes	Yes	Yes	Yes	No	5
497	2	1	1	1	1	1	2	Yes	Yes	Yes	Yes	Yes	No	5
498	2	2	1	1	1	1	2	No	Yes	No	No	Yes	No	2
499	1	1	1	1	1	1	2	Yes	No	Yes	Yes	Yes	No	4
500	2	1	1	1	1	1	2	No	No	No	No	No	Yes	1
501	2	1	1	2	2	1	2	No	Yes	Yes	Yes	Yes	No	4
502	2	1	1	1	1	1	2	No	Yes	Yes	No	Yes	No	3
503	2	1	1	2	1	1	2	No	Yes	No	No	Yes	No	2
504	2	2	2	1	1	1	2	Yes	Yes	Yes	Yes	Yes	No	5
505	2	1	1	1	1	1	2	No	Yes	Yes	No	Yes	No	3
506	1	1	1	1	1	1	1	No	Yes	No	Yes	No	No	2
507	1	2	2	1	1	1	2	No	Yes	Yes	No	No	No	2
508	1	1	1	1	1	1	2	No	No	No	No	No	Yes	1
509	1	1	1	1	1	1	2	No	Yes	No	No	No	No	1
510	1	2	1	2	1	1	2	No	Yes	Yes	No	No	No	2
511	1	1	1	1	1	1	2	No	No	No	No	No	Yes	1
512	1	1	1	1	1	1	1	No	Yes	No	Yes	Yes	No	3
513	1	1	1	1	1	1	1	No	No	No	No	No	Yes	1
514	1	1	1	1	1	1	2	No	No	No	No	No	Yes	1
515	1	1	1	1	1	1	1	No	No	No	No	No	Yes	1
516	1	1	1	1	1	1	2	No	No	No	No	No	Yes	1
517	1	1	1	1	1	1	2	Yes	Yes	Yes	Yes	Yes	No	5
518	1	1	1	2	1	1	1	No	Yes	No	No	Yes	No	2
519	1	2	2	1	1	1	2	Yes	Yes	Yes	Yes	Yes	No	5
520	1	1	1	1	1	1	1	Yes	Yes	Yes	Yes	Yes	No	5
521	1	1	1	1	1	1	2	No	No	No	No	No	Yes	1
522	2	1	1	1	1	1	2	No	No	No	No	No	Yes	1
523	2	1	1	1	1	1	2	Yes	Yes	No	Yes	Yes	No	4
524	2	2	1	1	1	1	2	No	Yes	Yes	No	No	No	2
525	2	1	1	2	1	1	2	No	Yes	Yes	Yes	Yes	No	4
526	2	2	1	1	1	1	1	No	No	No	No	No	Yes	1
527	2	1	1	1	1	1	1	No	Yes	Yes	No	Yes	No	3
528	2	1	1	2	1	1	1	No	Yes	No	No	Yes	No	2
529	2	1	1	1	1	1	2	No	No	No	No	No	Yes	1
530	2	1	1	2	1	1	2	No	Yes	No	No	No	No	1
531	2	1	1	2	1	1	2	No	No	No	No	No	Yes	1
532	2	1	2	1	1	1	2	No	No	No	No	No	Yes	1
533	2	1	1	1	2	1	2	No	No	No	No	No	Yes	1
534	1	1	1	1	1	1	2	Yes	Yes	Yes	Yes	Yes	No	5
535	2	1	1	2	1	1	2	No	Yes	Yes	No	Yes	No	3
536	2	1	1	1	1	1	2	No	No	No	No	Yes	No	1
537	2	1	1	2	1	1	1	No	No	No	No	Yes	No	1
538	2	1	1	1	2	1	1	Yes	Yes	Yes	Yes	Yes	No	5
539	1	1	1	1	1	1	1	No	No	No	No	Yes	No	1
540	1	1	1	1	1	1	1	No	Yes	No	Yes	No	No	2
541	1	1	1	1	2	1	2	No	Yes	No	No	No	No	1
542	2	1	1	1	1	1	2	Yes	Yes	Yes	Yes	Yes	No	5
543	2	1	1	1	1	1	2	No	No	No	No	No	Yes	1
544	2	2	1	1	1	1	1	Yes	Yes	Yes	Yes	Yes	No	5
545	2	1	2	1	1	1	2	No	No	No	No	No	Yes	1
546	2	1	1	1	1	1	2	No	No	No	No	Yes	No	1
547	2	1	1	1	2	1	1	No	No	No	No	No	Yes	1
548	2	2	1	2	1	1	1	No	Yes	No	Yes	No	No	2
549	2	1	1	1	1	1	1	No	Yes	No	No	Yes	No	2
550	2	1	1	1	1	1	1	No	No	No	No	Yes	No	1
551	2	1	1	2	1	1	1	No	No	No	No	No	Yes	1
552	2	1	1	1	1	1	1	No	No	No	No	No	Yes	1
553	2	1	1	2	1	1	1	No	Yes	No	No	No	No	1
554	2	1	1	1	1	1	2	No	Yes	Yes	No	No	No	2
555	2	2	1	1	1	1	1	No	No	No	No	No	Yes	1
556	2	1	1	1	1	1	2	No	No	No	No	No	Yes	1
557	2	1	1	1	1	1	2	No	Yes	Yes	No	Yes	No	3
558	2	2	1	2	1	1	2	No	No	No	No	No	Yes	1
559	1	2	1	2	1	1	1	No	No	No	No	No	Yes	1
560	1	2	1	2	1	1	2	No	Yes	Yes	No	Yes	No	3
561	2	2	1	2	1	1	2	No	Yes	No	Yes	Yes	No	3
562	1	2	1	2	1	1	2	No	No	No	No	No	Yes	1
563	1	2	2	2	1	1	1	No	No	No	No	No	Yes	1
564	2	2	1	2	1	1	2	No	No	No	No	Yes	No	1
565	2	2	2	2	1	1	2	No	No	No	Yes	No	No	1
566	2	2	1	2	1	1	1	No	No	No	No	No	Yes	1
567	2	2	1	2	1	1	2	No	Yes	Yes	Yes	Yes	No	4
568	2	2	1	2	1	1	2	No	No	No	No	Yes	No	1
569	1	1	1	1	1	1	1	No	No	No	No	No	Yes	1
570	2	1	1	1	1	1	1	No	Yes	No	No	No	No	1
571	1	1	1	1	1	1	2	No	No	No	No	No	Yes	1
572	1	1	1	2	1	1	2	Yes	Yes	Yes	Yes	Yes	No	5
573	1	1	1	1	1	1	2	Yes	Yes	Yes	Yes	Yes	No	5
574	1	1	1	1	1	1	1	No	No	No	No	No	Yes	1
575	1	1	2	2	1	1	2	Yes	Yes	Yes	Yes	Yes	No	5
576	1	1	1	1	1	1	2	Yes	No	No	No	No	No	1
577	1	1	1	1	1	1	2	No	No	No	No	No	Yes	1
578	1	1	1	2	1	1	1	Yes	Yes	Yes	Yes	Yes	No	5
579	1	1	1	2	1	1	1	No	Yes	No	No	No	No	1
580	1	1	1	1	1	1	1	Yes	Yes	Yes	Yes	Yes	No	5
581	1	1	1	1	1	1	2	No	No	No	No	No	Yes	1
582	2	1	1	1	1	1	1	No	Yes	Yes	No	Yes	No	3
583	2	1	1	2	1	1	2	No	No	No	No	No	Yes	1
584	2	1	2	1	1	1	2	No	No	No	No	Yes	No	1
585	2	1	1	2	1	1	2	Yes	Yes	Yes	Yes	Yes	No	5
586	2	1	1	2	1	1	1	Yes	Yes	Yes	Yes	Yes	No	5
587	2	1	1	1	1	1	2	No	No	No	No	No	Yes	1
588	2	1	2	2	1	1	2	No	No	No	No	No	Yes	1
589	2	1	1	1	1	1	2	No	No	No	No	No	Yes	1
590	2	1	1	2	1	1	2	Yes	Yes	Yes	Yes	Yes	No	5
591	2	1	1	1	1	1	2	No	No	No	No	No	Yes	1
592	2	1	1	1	1	1	2	No	Yes	No	No	Yes	No	2
593	2	1	1	2	1	1	2	No	Yes	No	Yes	Yes	No	3
594	2	1	1	1	1	1	2	Yes	Yes	Yes	No	No	No	3
595	2	1	1	2	1	1	2	No	Yes	No	No	No	No	1
596	2	1	1	1	1	1	2	No	Yes	No	No	Yes	No	2
597	2	1	1	1	1	1	2	Yes	Yes	Yes	No	Yes	No	4
598	2	1	1	2	1	1	2	No	No	No	No	Yes	No	1
599	2	1	1	1	1	1	1	No	No	No	No	No	Yes	1
600	2	1	1	1	1	1	1	No	No	No	No	No	Yes	1
601	2	1	1	2	1	1	1	No	Yes	Yes	No	Yes	No	3
602	2	1	1	1	1	1	2	No	Yes	Yes	Yes	Yes	No	4
603	2	1	1	2	1	1	2	No	Yes	No	No	Yes	No	2
604	2	1	1	1	1	1	1	No	No	No	No	No	Yes	1
605	2	1	1	1	1	1	2	No	Yes	No	No	Yes	No	2
606	2	1	1	1	1	1	2	No	No	No	No	No	Yes	1
607	2	1	1	2	1	1	1	No	Yes	No	No	Yes	No	2
608	2	1	1	1	1	1	1	No	Yes	No	No	Yes	No	2
609	2	1	1	2	1	1	1	No	No	Yes	No	Yes	No	2
610	2	1	2	1	1	1	1	No	Yes	Yes	No	No	No	2
611	2	1	1	1	1	1	2	No	Yes	No	No	No	No	1
612	2	1	1	2	1	1	2	No	Yes	No	No	No	No	1
613	1	1	1	1	1	1	2	No	Yes	No	No	No	No	1
614	1	1	1	2	1	1	1	Yes	Yes	Yes	Yes	Yes	No	5
615	2	1	1	2	1	1	1	Yes	Yes	Yes	Yes	Yes	No	5
616	2	1	1	1	1	1	2	Yes	Yes	Yes	No	Yes	No	4
617	1	1	1	2	1	1	2	No	No	No	No	No	Yes	1
618	2	1	1	1	1	1	1	No	Yes	Yes	Yes	Yes	No	4
619	1	1	1	1	1	1	2	No	No	No	No	No	Yes	1
620	1	1	1	2	1	1	1	No	No	No	No	No	Yes	1
621	1	1	1	1	1	1	2	No	No	No	No	No	Yes	1
622	1	2	1	2	1	1	1	No	Yes	No	No	No	No	1
623	1	1	1	1	1	1	1	No	Yes	No	Yes	Yes	No	3
624	2	1	1	1	1	1	1	No	No	No	No	No	Yes	1
625	2	1	1	2	2	1	1	No	No	No	No	No	Yes	1
626	2	1	1	1	1	1	2	No	No	No	No	Yes	No	1
627	2	2	1	2	1	1	2	No	Yes	Yes	No	Yes	No	3
628	2	1	1	1	1	1	1	Yes	Yes	Yes	Yes	Yes	No	5
629	2	1	1	2	1	1	2	No	No	No	No	No	Yes	1
630	1	1	1	1	2	1	1	Yes	Yes	Yes	Yes	Yes	No	5
631	1	1	1	1	1	1	1	No	No	No	No	No	Yes	1
632	1	1	1	2	1	1	1	Yes	Yes	Yes	Yes	Yes	No	5
633	1	1	1	1	1	1	1	No	Yes	No	No	No	No	1
634	2	1	1	1	1	1	2	No	No	No	No	No	Yes	1
635	2	1	2	1	2	1	1	No	No	No	No	No	Yes	1
636	1	1	1	2	1	1	2	Yes	Yes	Yes	Yes	No	No	4
637	1	1	1	1	1	1	2	No	No	No	No	No	Yes	1
638	2	1	1	2	2	1	2	No	No	No	No	No	Yes	1
639	2	1	1	1	1	1	2	No	No	No	No	Yes	No	1
640	1	1	1	2	1	1	2	No	Yes	No	No	Yes	No	2
641	1	1	1	1	2	1	1	No	No	No	No	No	Yes	1
642	2	1	1	1	1	1	2	No	Yes	Yes	No	Yes	No	3
643	2	1	1	2	1	1	2	No	No	No	No	Yes	No	1
644	1	1	1	1	1	1	2	No	Yes	Yes	No	No	No	2
645	2	1	1	2	1	1	2	No	No	No	No	No	Yes	1
646	2	1	1	1	2	1	1	No	No	No	No	No	Yes	1
647	1	1	1	1	1	1	1	No	Yes	No	Yes	No	No	2
648	2	1	1	1	1	1	1	No	No	No	No	No	Yes	1
649	2	2	1	1	1	1	1	No	Yes	No	No	Yes	No	2
650	2	1	1	2	1	1	1	No	Yes	Yes	Yes	Yes	No	4
651	2	1	1	1	1	1	2	No	Yes	No	Yes	Yes	No	3
652	2	1	1	2	1	1	2	No	Yes	No	No	Yes	No	2
653	1	1	1	1	1	1	1	No	Yes	Yes	No	No	No	2
654	2	1	1	2	1	1	2	No	No	No	No	No	Yes	1
655	2	1	1	2	1	1	1	No	No	No	No	No	Yes	1
656	2	2	1	1	1	1	2	No	No	No	No	No	Yes	1
657	2	1	1	2	1	1	1	No	No	No	No	No	Yes	1
658	2	1	1	1	1	1	1	No	Yes	No	No	Yes	No	2
659	2	1	1	2	1	1	1	No	No	Yes	Yes	Yes	No	3
660	2	1	1	1	1	1	2	No	No	No	No	No	Yes	1
661	2	1	1	1	2	1	1	Yes	No	No	No	Yes	No	2
662	2	1	1	2	1	1	2	No	Yes	No	Yes	Yes	No	3
663	2	1	1	1	1	1	1	No	Yes	No	No	Yes	No	2
664	2	1	1	1	1	1	2	Yes	Yes	Yes	Yes	Yes	No	5
665	2	1	1	2	1	1	1	No	No	No	No	Yes	No	1
666	2	1	1	1	1	1	1	No	No	No	No	No	Yes	1
667	2	1	1	1	1	1	1	No	No	No	No	Yes	No	1
668	1	1	1	1	1	1	2	No	No	No	No	No	Yes	1
669	2	1	1	1	1	1	2	No	No	Yes	No	Yes	No	2
670	2	2	1	1	1	1	2	No	No	Yes	No	Yes	No	2
671	2	1	2	2	2	1	1	No	No	No	No	No	Yes	1
672	1	1	1	1	1	1	2	Yes	No	Yes	No	Yes	No	3
673	1	1	1	1	1	1	1	No	Yes	Yes	No	Yes	No	3
674	2	1	1	2	1	1	1	No	No	No	No	Yes	No	1
675	2	1	1	1	1	1	1	No	Yes	No	No	Yes	No	2
676	2	1	1	1	1	1	1	No	No	No	No	No	Yes	1
677	2	1	1	2	1	1	2	No	Yes	Yes	No	Yes	No	3
678	2	1	1	1	2	1	1	No	No	No	No	No	Yes	1
679	2	1	1	2	1	1	1	No	No	No	No	No	Yes	1
680	2	1	1	1	1	1	2	No	No	No	Yes	Yes	No	2
681	2	1	1	2	1	1	2	No	Yes	No	No	Yes	No	2
682	2	1	1	1	1	1	2	No	Yes	No	Yes	Yes	No	3
683	1	1	1	2	1	2	2	No	No	No	No	No	Yes	1
684	2	2	1	2	1	2	2	No	Yes	No	No	No	No	1
685	1	1	2	1	2	2	2	No	No	No	No	No	Yes	1
686	1	2	1	2	1	2	2	No	No	No	No	No	Yes	1
687	1	2	2	2	2	2	1	No	No	No	No	No	Yes	1
688	2	2	1	2	2	2	1	No	Yes	Yes	No	No	No	2
689	1	2	1	2	1	2	1	No	No	No	No	No	Yes	1
690	2	1	1	1	2	2	1	No	Yes	No	Yes	Yes	No	3
691	2	2	1	2	2	2	1	No	Yes	Yes	No	No	No	2
692	2	1	1	1	1	2	2	No	No	No	No	Yes	No	1
693	2	2	1	2	2	2	1	No	No	No	No	No	Yes	1
694	1	2	1	2	2	2	2	No	No	No	No	Yes	No	1
695	2	1	1	1	1	2	2	No	Yes	No	No	Yes	No	2
696	1	2	1	2	1	2	2	No	No	Yes	No	Yes	No	2
697	2	1	1	1	1	2	2	No	Yes	No	No	Yes	No	2
698	2	1	1	1	1	2	2	No	No	No	No	No	Yes	1
699	1	1	1	1	1	2	2	No	No	No	No	No	Yes	1
700	1	2	1	2	1	2	2	No	No	No	No	No	Yes	1
701	1	2	1	2	1	2	1	No	Yes	No	No	Yes	No	2
702	1	2	1	1	1	2	1	Yes	Yes	No	No	No	No	2
703	1	1	1	2	2	2	2	Yes	Yes	No	No	No	No	2
704	1	2	1	2	2	2	1	Yes	Yes	Yes	No	No	No	3
705	1	1	1	2	1	2	2	No	Yes	No	No	No	No	1
706	1	2	1	2	1	2	2	No	Yes	No	No	No	No	1
707	1	1	1	1	1	2	1	Yes	Yes	No	No	Yes	No	3
708	1	1	1	1	1	2	1	No	Yes	No	No	Yes	No	2
709	2	2	1	2	1	2	1	No	Yes	No	No	Yes	No	2
710	1	1	1	1	1	2	1	Yes	Yes	No	No	Yes	No	3
711	1	1	1	1	1	2	1	No	Yes	No	No	No	No	1
712	1	1	1	1	2	2	1	No	Yes	Yes	No	Yes	No	3
713	1	2	1	2	2	2	1	No	Yes	Yes	No	No	No	2
714	2	2	1	2	2	2	1	No	Yes	No	No	Yes	No	2
715	1	1	1	2	2	2	1	No	Yes	No	No	No	No	1
716	2	1	1	1	2	2	1	No	Yes	Yes	No	Yes	No	3
717	1	1	1	2	1	2	1	No	Yes	No	No	No	No	1
718	2	1	1	2	2	2	1	No	Yes	Yes	No	No	No	2
719	1	2	1	2	1	2	1	No	Yes	Yes	Yes	Yes	No	4
720	2	1	1	1	1	2	2	No	Yes	No	No	Yes	No	2
721	1	1	1	1	2	2	1	Yes	Yes	No	Yes	No	No	3
722	1	1	1	1	1	2	1	Yes	Yes	Yes	Yes	Yes	No	5
723	2	2	1	2	2	2	1	No	Yes	Yes	No	No	No	2
724	1	2	1	2	2	2	2	No	Yes	Yes	No	Yes	No	3
